# Supplementary material for: Optimization of membrane dispersion ethanol precipitation process with a set of temperature control improved equipment
Source: Sci Rep. 2020 Nov 4;10:19010. doi: 10.1038/s41598-020-75900-1 (PMC7643161; doi:10.1038/s41598-020-75900-1)
Supplement: Supplementary file 2 — Supplementary Information 2. [file 41598_2020_75900_MOESM2_ESM.xlsx]

## Sheet: Sheet1
Table S2 Design space and calculated probability
Critical material attributes			Critical process parameters				Calculated probability
Calycosin-7-O-β-D-glucoside content (Z3,μg/g dry matter)	the sucrose content (Z7,mg/g dry matter)	the electrical conductivity (Z8, μS/cm )	Dry matter content (X1, %)	ECR(X2, g/g)	The ethanol solution concentration (X3, %)	Temperature (X4,℃)
480	1840	1130	48	1.6	89	5	0.910176
540	1840	1130	48	1.6	89	5	0.910176
600	1840	1130	48	1.6	89	5	0.909264
480	2040	1130	48	1.6	89	5	0.90818
540	2040	1130	48	1.6	89	5	0.90818
600	2040	1130	48	1.6	89	5	0.90727
480	2240	1130	48	1.6	89	5	0.906184
540	2240	1130	48	1.6	89	5	0.906184
600	2240	1130	48	1.6	89	5	0.904279
480	1840	1280	48	1.6	89	5	0.911088
540	1840	1280	48	1.6	89	5	0.911088
600	1840	1280	48	1.6	89	5	0.911088
660	1840	1280	48	1.6	89	5	0.908352
480	2040	1280	48	1.6	89	5	0.90909
540	2040	1280	48	1.6	89	5	0.90909
600	2040	1280	48	1.6	89	5	0.90909
660	2040	1280	48	1.6	89	5	0.905364
480	2240	1280	48	1.6	89	5	0.908
540	2240	1280	48	1.6	89	5	0.908
600	2240	1280	48	1.6	89	5	0.907
660	2240	1280	48	1.6	89	5	0.904279
480	1840	1430	48	1.6	89	5	0.912
540	1840	1430	48	1.6	89	5	0.912
600	1840	1430	48	1.6	89	5	0.912
660	1840	1430	48	1.6	89	5	0.912
480	2040	1430	48	1.6	89	5	0.91
540	2040	1430	48	1.6	89	5	0.91
600	2040	1430	48	1.6	89	5	0.91
660	2040	1430	48	1.6	89	5	0.909
480	2240	1430	48	1.6	89	5	0.908
540	2240	1430	48	1.6	89	5	0.908
600	2240	1430	48	1.6	89	5	0.907
660	2240	1430	48	1.6	89	5	0.907
480	1840	1580	48	1.6	89	5	0.912
540	1840	1580	48	1.6	89	5	0.912
600	1840	1580	48	1.6	89	5	0.912
660	1840	1580	48	1.6	89	5	0.912
480	2040	1580	48	1.6	89	5	0.91
540	2040	1580	48	1.6	89	5	0.91
600	2040	1580	48	1.6	89	5	0.91
660	2040	1580	48	1.6	89	5	0.909
480	2240	1580	48	1.6	89	5	0.908
540	2240	1580	48	1.6	89	5	0.908
600	2240	1580	48	1.6	89	5	0.907
660	2240	1580	48	1.6	89	5	0.907
480	1640	1130	49	1.6	89	5	0.907423
540	1640	1130	49	1.6	89	5	0.907423
480	1840	1130	49	1.6	89	5	0.922152
540	1840	1130	49	1.6	89	5	0.922152
600	1840	1130	49	1.6	89	5	0.921228
660	1840	1130	49	1.6	89	5	0.91938
480	2040	1130	49	1.6	89	5	0.920156
540	2040	1130	49	1.6	89	5	0.920156
600	2040	1130	49	1.6	89	5	0.919234
660	2040	1130	49	1.6	89	5	0.916395
480	2240	1130	49	1.6	89	5	0.91816
540	2240	1130	49	1.6	89	5	0.91816
600	2240	1130	49	1.6	89	5	0.916243
660	2240	1130	49	1.6	89	5	0.914405
480	1640	1280	49	1.6	89	5	0.900141
540	1640	1280	49	1.6	89	5	0.900141
480	1840	1280	49	1.6	89	5	0.923076
540	1840	1280	49	1.6	89	5	0.923076
600	1840	1280	49	1.6	89	5	0.923076
660	1840	1280	49	1.6	89	5	0.922152
480	2040	1280	49	1.6	89	5	0.922
540	2040	1280	49	1.6	89	5	0.922
600	2040	1280	49	1.6	89	5	0.922
660	2040	1280	49	1.6	89	5	0.920079
480	2240	1280	49	1.6	89	5	0.92
540	2240	1280	49	1.6	89	5	0.92
600	2240	1280	49	1.6	89	5	0.919
660	2240	1280	49	1.6	89	5	0.918081
480	1840	1430	49	1.6	89	5	0.924
540	1840	1430	49	1.6	89	5	0.924
600	1840	1430	49	1.6	89	5	0.924
660	1840	1430	49	1.6	89	5	0.924
480	2040	1430	49	1.6	89	5	0.922
540	2040	1430	49	1.6	89	5	0.922
600	2040	1430	49	1.6	89	5	0.922
660	2040	1430	49	1.6	89	5	0.921
480	2240	1430	49	1.6	89	5	0.92
540	2240	1430	49	1.6	89	5	0.92
600	2240	1430	49	1.6	89	5	0.919
660	2240	1430	49	1.6	89	5	0.919
720	2240	1430	49	1.6	89	5	0.906156
480	1840	1580	49	1.6	89	5	0.924
540	1840	1580	49	1.6	89	5	0.924
600	1840	1580	49	1.6	89	5	0.924
660	1840	1580	49	1.6	89	5	0.924
480	2040	1580	49	1.6	89	5	0.922
540	2040	1580	49	1.6	89	5	0.922
600	2040	1580	49	1.6	89	5	0.922
660	2040	1580	49	1.6	89	5	0.921
480	2240	1580	49	1.6	89	5	0.92
540	2240	1580	49	1.6	89	5	0.92
600	2240	1580	49	1.6	89	5	0.919
660	2240	1580	49	1.6	89	5	0.919
720	2240	1580	49	1.6	89	5	0.903377
480	1640	1130	50	1.6	89	5	0.91528
540	1640	1130	50	1.6	89	5	0.91528
480	1840	1130	50	1.6	89	5	0.930136
540	1840	1130	50	1.6	89	5	0.930136
600	1840	1130	50	1.6	89	5	0.930136
660	1840	1130	50	1.6	89	5	0.92734
480	2040	1130	50	1.6	89	5	0.92814
540	2040	1130	50	1.6	89	5	0.92814
600	2040	1130	50	1.6	89	5	0.92814
660	2040	1130	50	1.6	89	5	0.924355
480	2240	1130	50	1.6	89	5	0.926144
540	2240	1130	50	1.6	89	5	0.926144
600	2240	1130	50	1.6	89	5	0.925146
660	2240	1130	50	1.6	89	5	0.922365
480	1640	1280	50	1.6	89	5	0.907935
540	1640	1280	50	1.6	89	5	0.907935
480	1840	1280	50	1.6	89	5	0.931068
540	1840	1280	50	1.6	89	5	0.931068
600	1840	1280	50	1.6	89	5	0.931068
660	1840	1280	50	1.6	89	5	0.931068
480	2040	1280	50	1.6	89	5	0.93
540	2040	1280	50	1.6	89	5	0.93
600	2040	1280	50	1.6	89	5	0.93
660	2040	1280	50	1.6	89	5	0.929
480	2240	1280	50	1.6	89	5	0.928
540	2240	1280	50	1.6	89	5	0.928
600	2240	1280	50	1.6	89	5	0.927
660	2240	1280	50	1.6	89	5	0.927
480	1840	1430	50	1.6	89	5	0.932
540	1840	1430	50	1.6	89	5	0.932
600	1840	1430	50	1.6	89	5	0.932
660	1840	1430	50	1.6	89	5	0.932
480	2040	1430	50	1.6	89	5	0.93
540	2040	1430	50	1.6	89	5	0.93
600	2040	1430	50	1.6	89	5	0.93
660	2040	1430	50	1.6	89	5	0.929
480	2240	1430	50	1.6	89	5	0.928
540	2240	1430	50	1.6	89	5	0.928
600	2240	1430	50	1.6	89	5	0.927
660	2240	1430	50	1.6	89	5	0.927
720	2240	1430	50	1.6	89	5	0.914044
480	1840	1580	50	1.6	89	5	0.932
540	1840	1580	50	1.6	89	5	0.932
600	1840	1580	50	1.6	89	5	0.932
660	1840	1580	50	1.6	89	5	0.932
480	2040	1580	50	1.6	89	5	0.93
540	2040	1580	50	1.6	89	5	0.93
600	2040	1580	50	1.6	89	5	0.93
660	2040	1580	50	1.6	89	5	0.929
480	2240	1580	50	1.6	89	5	0.928
540	2240	1580	50	1.6	89	5	0.928
600	2240	1580	50	1.6	89	5	0.927
660	2240	1580	50	1.6	89	5	0.927
720	2240	1580	50	1.6	89	5	0.911241
480	1640	1130	45	1.7	89	5	0.909352
540	1640	1130	45	1.7	89	5	0.909352
480	1840	1130	45	1.7	89	5	0.905186
540	1840	1130	45	1.7	89	5	0.905186
600	1840	1130	45	1.7	89	5	0.902465
480	2040	1130	45	1.7	89	5	0.90319
540	2040	1130	45	1.7	89	5	0.90319
600	2040	1130	45	1.7	89	5	0.900475
480	2240	1130	45	1.7	89	5	0.901194
540	2240	1130	45	1.7	89	5	0.901194
480	1840	1280	45	1.7	89	5	0.907092
540	1840	1280	45	1.7	89	5	0.907092
600	1840	1280	45	1.7	89	5	0.905276
480	2040	1280	45	1.7	89	5	0.906
540	2040	1280	45	1.7	89	5	0.906
600	2040	1280	45	1.7	89	5	0.904188
480	2240	1280	45	1.7	89	5	0.904
540	2240	1280	45	1.7	89	5	0.904
600	2240	1280	45	1.7	89	5	0.901194
480	1840	1430	45	1.7	89	5	0.908
540	1840	1430	45	1.7	89	5	0.908
600	1840	1430	45	1.7	89	5	0.908
660	1840	1430	45	1.7	89	5	0.905276
480	2040	1430	45	1.7	89	5	0.906
540	2040	1430	45	1.7	89	5	0.906
600	2040	1430	45	1.7	89	5	0.906
660	2040	1430	45	1.7	89	5	0.902285
480	2240	1430	45	1.7	89	5	0.904
540	2240	1430	45	1.7	89	5	0.904
600	2240	1430	45	1.7	89	5	0.903
660	2240	1430	45	1.7	89	5	0.900291
480	1840	1580	45	1.7	89	5	0.908
540	1840	1580	45	1.7	89	5	0.908
600	1840	1580	45	1.7	89	5	0.908
660	1840	1580	45	1.7	89	5	0.908
480	2040	1580	45	1.7	89	5	0.906
540	2040	1580	45	1.7	89	5	0.906
600	2040	1580	45	1.7	89	5	0.906
660	2040	1580	45	1.7	89	5	0.905
480	2240	1580	45	1.7	89	5	0.904
540	2240	1580	45	1.7	89	5	0.904
600	2240	1580	45	1.7	89	5	0.903
660	2240	1580	45	1.7	89	5	0.903
480	1640	1130	46	1.7	89	5	0.920526
540	1640	1130	46	1.7	89	5	0.920526
480	1840	1130	46	1.7	89	5	0.919158
540	1840	1130	46	1.7	89	5	0.919158
600	1840	1130	46	1.7	89	5	0.916395
480	2040	1130	46	1.7	89	5	0.917162
540	2040	1130	46	1.7	89	5	0.917162
600	2040	1130	46	1.7	89	5	0.914405
480	2240	1130	46	1.7	89	5	0.915166
540	2240	1130	46	1.7	89	5	0.915166
600	2240	1130	46	1.7	89	5	0.912415
480	1640	1280	46	1.7	89	5	0.909502
540	1640	1280	46	1.7	89	5	0.909502
480	1840	1280	46	1.7	89	5	0.921078
540	1840	1280	46	1.7	89	5	0.921078
600	1840	1280	46	1.7	89	5	0.921078
660	1840	1280	46	1.7	89	5	0.91739
480	2040	1280	46	1.7	89	5	0.92
540	2040	1280	46	1.7	89	5	0.92
600	2040	1280	46	1.7	89	5	0.92
660	2040	1280	46	1.7	89	5	0.915324
480	2240	1280	46	1.7	89	5	0.918
540	2240	1280	46	1.7	89	5	0.918
600	2240	1280	46	1.7	89	5	0.918
660	2240	1280	46	1.7	89	5	0.913332
480	1840	1430	46	1.7	89	5	0.922
540	1840	1430	46	1.7	89	5	0.922
600	1840	1430	46	1.7	89	5	0.922
660	1840	1430	46	1.7	89	5	0.922
480	2040	1430	46	1.7	89	5	0.92
540	2040	1430	46	1.7	89	5	0.92
600	2040	1430	46	1.7	89	5	0.92
660	2040	1430	46	1.7	89	5	0.919
480	2240	1430	46	1.7	89	5	0.918
540	2240	1430	46	1.7	89	5	0.918
600	2240	1430	46	1.7	89	5	0.918
660	2240	1430	46	1.7	89	5	0.917
480	1840	1580	46	1.7	89	5	0.922
540	1840	1580	46	1.7	89	5	0.922
600	1840	1580	46	1.7	89	5	0.922
660	1840	1580	46	1.7	89	5	0.922
480	2040	1580	46	1.7	89	5	0.92
540	2040	1580	46	1.7	89	5	0.92
600	2040	1580	46	1.7	89	5	0.92
660	2040	1580	46	1.7	89	5	0.919
480	2240	1580	46	1.7	89	5	0.918
540	2240	1580	46	1.7	89	5	0.918
600	2240	1580	46	1.7	89	5	0.918
660	2240	1580	46	1.7	89	5	0.917
480	1640	1130	47	1.7	89	5	0.926484
540	1640	1130	47	1.7	89	5	0.926484
480	1840	1130	47	1.7	89	5	0.925146
540	1840	1130	47	1.7	89	5	0.925146
600	1840	1130	47	1.7	89	5	0.922365
480	2040	1130	47	1.7	89	5	0.92315
540	2040	1130	47	1.7	89	5	0.92315
600	2040	1130	47	1.7	89	5	0.920375
480	2240	1130	47	1.7	89	5	0.921154
540	2240	1130	47	1.7	89	5	0.921154
600	2240	1130	47	1.7	89	5	0.918385
480	1640	1280	47	1.7	89	5	0.914402
540	1640	1280	47	1.7	89	5	0.914402
480	1840	1280	47	1.7	89	5	0.926073
540	1840	1280	47	1.7	89	5	0.926073
600	1840	1280	47	1.7	89	5	0.926073
660	1840	1280	47	1.7	89	5	0.923292
480	2040	1280	47	1.7	89	5	0.925
540	2040	1280	47	1.7	89	5	0.925
600	2040	1280	47	1.7	89	5	0.925
660	2040	1280	47	1.7	89	5	0.921228
480	2240	1280	47	1.7	89	5	0.923
540	2240	1280	47	1.7	89	5	0.923
600	2240	1280	47	1.7	89	5	0.923
660	2240	1280	47	1.7	89	5	0.919234
480	1840	1430	47	1.7	89	5	0.927
540	1840	1430	47	1.7	89	5	0.927
600	1840	1430	47	1.7	89	5	0.927
660	1840	1430	47	1.7	89	5	0.927
480	2040	1430	47	1.7	89	5	0.925
540	2040	1430	47	1.7	89	5	0.925
600	2040	1430	47	1.7	89	5	0.925
660	2040	1430	47	1.7	89	5	0.924
480	2240	1430	47	1.7	89	5	0.923
540	2240	1430	47	1.7	89	5	0.923
600	2240	1430	47	1.7	89	5	0.923
660	2240	1430	47	1.7	89	5	0.922
480	1840	1580	47	1.7	89	5	0.927
540	1840	1580	47	1.7	89	5	0.927
600	1840	1580	47	1.7	89	5	0.927
660	1840	1580	47	1.7	89	5	0.927
480	2040	1580	47	1.7	89	5	0.925
540	2040	1580	47	1.7	89	5	0.925
600	2040	1580	47	1.7	89	5	0.925
660	2040	1580	47	1.7	89	5	0.924
480	2240	1580	47	1.7	89	5	0.923
540	2240	1580	47	1.7	89	5	0.923
600	2240	1580	47	1.7	89	5	0.923
660	2240	1580	47	1.7	89	5	0.922
720	2240	1580	47	1.7	89	5	0.90436
480	1640	1130	48	1.7	89	5	0.932442
540	1640	1130	48	1.7	89	5	0.932442
480	1840	1130	48	1.7	89	5	0.931134
540	1840	1130	48	1.7	89	5	0.931134
600	1840	1130	48	1.7	89	5	0.930201
480	2040	1130	48	1.7	89	5	0.929138
540	2040	1130	48	1.7	89	5	0.929138
600	2040	1130	48	1.7	89	5	0.928207
480	2240	1130	48	1.7	89	5	0.927142
540	2240	1130	48	1.7	89	5	0.927142
600	2240	1130	48	1.7	89	5	0.926213
480	1640	1280	48	1.7	89	5	0.920283
540	1640	1280	48	1.7	89	5	0.920283
480	1840	1280	48	1.7	89	5	0.932067
540	1840	1280	48	1.7	89	5	0.932067
600	1840	1280	48	1.7	89	5	0.932067
660	1840	1280	48	1.7	89	5	0.929268
480	2040	1280	48	1.7	89	5	0.931
540	2040	1280	48	1.7	89	5	0.931
600	2040	1280	48	1.7	89	5	0.931
660	2040	1280	48	1.7	89	5	0.92721
480	2240	1280	48	1.7	89	5	0.929
540	2240	1280	48	1.7	89	5	0.929
600	2240	1280	48	1.7	89	5	0.929
660	2240	1280	48	1.7	89	5	0.925216
480	1840	1430	48	1.7	89	5	0.933
540	1840	1430	48	1.7	89	5	0.933
600	1840	1430	48	1.7	89	5	0.933
660	1840	1430	48	1.7	89	5	0.933
480	2040	1430	48	1.7	89	5	0.931
540	2040	1430	48	1.7	89	5	0.931
600	2040	1430	48	1.7	89	5	0.931
660	2040	1430	48	1.7	89	5	0.93
480	2240	1430	48	1.7	89	5	0.929
540	2240	1430	48	1.7	89	5	0.929
600	2240	1430	48	1.7	89	5	0.929
660	2240	1430	48	1.7	89	5	0.928
720	2240	1430	48	1.7	89	5	0.91228
480	1840	1580	48	1.7	89	5	0.933
540	1840	1580	48	1.7	89	5	0.933
600	1840	1580	48	1.7	89	5	0.933
660	1840	1580	48	1.7	89	5	0.933
480	2040	1580	48	1.7	89	5	0.931
540	2040	1580	48	1.7	89	5	0.931
600	2040	1580	48	1.7	89	5	0.931
660	2040	1580	48	1.7	89	5	0.93
480	2240	1580	48	1.7	89	5	0.929
540	2240	1580	48	1.7	89	5	0.929
600	2240	1580	48	1.7	89	5	0.929
660	2240	1580	48	1.7	89	5	0.928
720	2240	1580	48	1.7	89	5	0.912224
480	1640	1130	49	1.7	89	5	0.937407
540	1640	1130	49	1.7	89	5	0.937407
480	1840	1130	49	1.7	89	5	0.936124
540	1840	1130	49	1.7	89	5	0.936124
600	1840	1130	49	1.7	89	5	0.935186
660	1840	1130	49	1.7	89	5	0.93331
480	2040	1130	49	1.7	89	5	0.934128
540	2040	1130	49	1.7	89	5	0.934128
600	2040	1130	49	1.7	89	5	0.933192
660	2040	1130	49	1.7	89	5	0.930325
480	2240	1130	49	1.7	89	5	0.932132
540	2240	1130	49	1.7	89	5	0.932132
600	2240	1130	49	1.7	89	5	0.930201
660	2240	1130	49	1.7	89	5	0.928335
480	1640	1280	49	1.7	89	5	0.925183
540	1640	1280	49	1.7	89	5	0.925183
480	1840	1280	49	1.7	89	5	0.938
540	1840	1280	49	1.7	89	5	0.938
600	1840	1280	49	1.7	89	5	0.938
660	1840	1280	49	1.7	89	5	0.937062
480	2040	1280	49	1.7	89	5	0.936
540	2040	1280	49	1.7	89	5	0.936
600	2040	1280	49	1.7	89	5	0.936
660	2040	1280	49	1.7	89	5	0.934065
480	2240	1280	49	1.7	89	5	0.934
540	2240	1280	49	1.7	89	5	0.934
600	2240	1280	49	1.7	89	5	0.933
660	2240	1280	49	1.7	89	5	0.932067
480	1840	1430	49	1.7	89	5	0.938
540	1840	1430	49	1.7	89	5	0.938
600	1840	1430	49	1.7	89	5	0.938
660	1840	1430	49	1.7	89	5	0.938
480	2040	1430	49	1.7	89	5	0.936
540	2040	1430	49	1.7	89	5	0.936
600	2040	1430	49	1.7	89	5	0.936
660	2040	1430	49	1.7	89	5	0.935
480	2240	1430	49	1.7	89	5	0.934
540	2240	1430	49	1.7	89	5	0.934
600	2240	1430	49	1.7	89	5	0.933
660	2240	1430	49	1.7	89	5	0.933
720	2240	1430	49	1.7	89	5	0.91996
480	1840	1580	49	1.7	89	5	0.938
540	1840	1580	49	1.7	89	5	0.938
600	1840	1580	49	1.7	89	5	0.938
660	1840	1580	49	1.7	89	5	0.938
480	2040	1580	49	1.7	89	5	0.936
540	2040	1580	49	1.7	89	5	0.936
600	2040	1580	49	1.7	89	5	0.936
660	2040	1580	49	1.7	89	5	0.935
480	2240	1580	49	1.7	89	5	0.934
540	2240	1580	49	1.7	89	5	0.934
600	2240	1580	49	1.7	89	5	0.933
660	2240	1580	49	1.7	89	5	0.933
720	2240	1580	49	1.7	89	5	0.917139
480	1640	1130	50	1.7	89	5	0.939393
540	1640	1130	50	1.7	89	5	0.939393
480	1840	1130	50	1.7	89	5	0.93812
540	1840	1130	50	1.7	89	5	0.93812
600	1840	1130	50	1.7	89	5	0.93812
660	1840	1130	50	1.7	89	5	0.9353
480	2040	1130	50	1.7	89	5	0.936124
540	2040	1130	50	1.7	89	5	0.936124
600	2040	1130	50	1.7	89	5	0.936124
660	2040	1130	50	1.7	89	5	0.932315
480	2240	1130	50	1.7	89	5	0.934128
540	2240	1130	50	1.7	89	5	0.934128
600	2240	1130	50	1.7	89	5	0.93313
660	2240	1130	50	1.7	89	5	0.930325
480	1640	1280	50	1.7	89	5	0.927143
540	1640	1280	50	1.7	89	5	0.927143
480	1840	1280	50	1.7	89	5	0.94
540	1840	1280	50	1.7	89	5	0.94
600	1840	1280	50	1.7	89	5	0.94
660	1840	1280	50	1.7	89	5	0.94
480	2040	1280	50	1.7	89	5	0.938
540	2040	1280	50	1.7	89	5	0.938
600	2040	1280	50	1.7	89	5	0.938
660	2040	1280	50	1.7	89	5	0.937
480	2240	1280	50	1.7	89	5	0.936
540	2240	1280	50	1.7	89	5	0.936
600	2240	1280	50	1.7	89	5	0.935
660	2240	1280	50	1.7	89	5	0.935
480	1840	1430	50	1.7	89	5	0.94
540	1840	1430	50	1.7	89	5	0.94
600	1840	1430	50	1.7	89	5	0.94
660	1840	1430	50	1.7	89	5	0.94
480	2040	1430	50	1.7	89	5	0.938
540	2040	1430	50	1.7	89	5	0.938
600	2040	1430	50	1.7	89	5	0.938
660	2040	1430	50	1.7	89	5	0.937
480	2240	1430	50	1.7	89	5	0.936
540	2240	1430	50	1.7	89	5	0.936
600	2240	1430	50	1.7	89	5	0.935
660	2240	1430	50	1.7	89	5	0.935
720	2240	1430	50	1.7	89	5	0.921932
480	1840	1580	50	1.7	89	5	0.94
540	1840	1580	50	1.7	89	5	0.94
600	1840	1580	50	1.7	89	5	0.94
660	1840	1580	50	1.7	89	5	0.94
480	2040	1580	50	1.7	89	5	0.938
540	2040	1580	50	1.7	89	5	0.938
600	2040	1580	50	1.7	89	5	0.938
660	2040	1580	50	1.7	89	5	0.937
480	2240	1580	50	1.7	89	5	0.936
540	2240	1580	50	1.7	89	5	0.936
600	2240	1580	50	1.7	89	5	0.935
660	2240	1580	50	1.7	89	5	0.935
720	2240	1580	50	1.7	89	5	0.919105
480	1640	1130	43	1.8	89	5	0.921304
540	1640	1130	43	1.8	89	5	0.919457
480	1840	1130	43	1.8	89	5	0.915166
540	1840	1130	43	1.8	89	5	0.913332
480	2040	1130	43	1.8	89	5	0.91317
540	2040	1130	43	1.8	89	5	0.91134
480	2240	1130	43	1.8	89	5	0.91317
540	2240	1130	43	1.8	89	5	0.91134
480	1640	1280	43	1.8	89	5	0.909348
540	1640	1280	43	1.8	89	5	0.909348
480	1840	1280	43	1.8	89	5	0.917082
540	1840	1280	43	1.8	89	5	0.917082
600	1840	1280	43	1.8	89	5	0.914328
480	2040	1280	43	1.8	89	5	0.916
540	2040	1280	43	1.8	89	5	0.916
600	2040	1280	43	1.8	89	5	0.912255
480	2240	1280	43	1.8	89	5	0.916
540	2240	1280	43	1.8	89	5	0.916
600	2240	1280	43	1.8	89	5	0.912255
480	1840	1430	43	1.8	89	5	0.918
540	1840	1430	43	1.8	89	5	0.918
600	1840	1430	43	1.8	89	5	0.918
480	2040	1430	43	1.8	89	5	0.916
540	2040	1430	43	1.8	89	5	0.916
600	2040	1430	43	1.8	89	5	0.915
480	2240	1430	43	1.8	89	5	0.916
540	2240	1430	43	1.8	89	5	0.916
600	2240	1430	43	1.8	89	5	0.915
480	1840	1580	43	1.8	89	5	0.918
540	1840	1580	43	1.8	89	5	0.918
600	1840	1580	43	1.8	89	5	0.918
660	1840	1580	43	1.8	89	5	0.915
480	2040	1580	43	1.8	89	5	0.916
540	2040	1580	43	1.8	89	5	0.916
600	2040	1580	43	1.8	89	5	0.915
660	2040	1580	43	1.8	89	5	0.913
480	2240	1580	43	1.8	89	5	0.916
540	2240	1580	43	1.8	89	5	0.916
600	2240	1580	43	1.8	89	5	0.915
660	2240	1580	43	1.8	89	5	0.913
480	1640	1130	44	1.8	89	5	0.928276
540	1640	1130	44	1.8	89	5	0.926415
600	1640	1130	44	1.8	89	5	0.901519
480	1840	1130	44	1.8	89	5	0.922152
540	1840	1130	44	1.8	89	5	0.920304
600	1840	1130	44	1.8	89	5	0.911988
480	2040	1130	44	1.8	89	5	0.920156
540	2040	1130	44	1.8	89	5	0.918312
600	2040	1130	44	1.8	89	5	0.910014
480	2240	1130	44	1.8	89	5	0.920156
540	2240	1130	44	1.8	89	5	0.918312
600	2240	1130	44	1.8	89	5	0.909027
480	1640	1280	44	1.8	89	5	0.916222
540	1640	1280	44	1.8	89	5	0.916222
480	1840	1280	44	1.8	89	5	0.924075
540	1840	1280	44	1.8	89	5	0.924075
600	1840	1280	44	1.8	89	5	0.922225
480	2040	1280	44	1.8	89	5	0.923
540	2040	1280	44	1.8	89	5	0.923
600	2040	1280	44	1.8	89	5	0.921154
480	2240	1280	44	1.8	89	5	0.923
540	2240	1280	44	1.8	89	5	0.923
600	2240	1280	44	1.8	89	5	0.920156
480	1840	1430	44	1.8	89	5	0.925
540	1840	1430	44	1.8	89	5	0.925
600	1840	1430	44	1.8	89	5	0.925
660	1840	1430	44	1.8	89	5	0.921228
480	2040	1430	44	1.8	89	5	0.923
540	2040	1430	44	1.8	89	5	0.923
600	2040	1430	44	1.8	89	5	0.923
660	2040	1430	44	1.8	89	5	0.918237
480	2240	1430	44	1.8	89	5	0.923
540	2240	1430	44	1.8	89	5	0.923
600	2240	1430	44	1.8	89	5	0.922
660	2240	1430	44	1.8	89	5	0.918237
480	1840	1580	44	1.8	89	5	0.925
540	1840	1580	44	1.8	89	5	0.925
600	1840	1580	44	1.8	89	5	0.925
660	1840	1580	44	1.8	89	5	0.924
480	2040	1580	44	1.8	89	5	0.923
540	2040	1580	44	1.8	89	5	0.923
600	2040	1580	44	1.8	89	5	0.923
660	2040	1580	44	1.8	89	5	0.921
480	2240	1580	44	1.8	89	5	0.923
540	2240	1580	44	1.8	89	5	0.923
600	2240	1580	44	1.8	89	5	0.922
660	2240	1580	44	1.8	89	5	0.921
480	1640	1130	45	1.8	89	5	0.935248
540	1640	1130	45	1.8	89	5	0.935248
600	1640	1130	45	1.8	89	5	0.915653
480	1840	1130	45	1.8	89	5	0.929138
540	1840	1130	45	1.8	89	5	0.929138
600	1840	1130	45	1.8	89	5	0.926345
480	2040	1130	45	1.8	89	5	0.927142
540	2040	1130	45	1.8	89	5	0.927142
600	2040	1130	45	1.8	89	5	0.924355
480	2240	1130	45	1.8	89	5	0.927142
540	2240	1130	45	1.8	89	5	0.927142
600	2240	1130	45	1.8	89	5	0.92336
480	1640	1280	45	1.8	89	5	0.922114
540	1640	1280	45	1.8	89	5	0.922114
600	1640	1280	45	1.8	89	5	0.903703
480	1840	1280	45	1.8	89	5	0.931
540	1840	1280	45	1.8	89	5	0.931
600	1840	1280	45	1.8	89	5	0.929138
480	2040	1280	45	1.8	89	5	0.929
540	2040	1280	45	1.8	89	5	0.929
600	2040	1280	45	1.8	89	5	0.927142
480	2240	1280	45	1.8	89	5	0.929
540	2240	1280	45	1.8	89	5	0.929
600	2240	1280	45	1.8	89	5	0.926144
480	1840	1430	45	1.8	89	5	0.931
540	1840	1430	45	1.8	89	5	0.931
600	1840	1430	45	1.8	89	5	0.931
660	1840	1430	45	1.8	89	5	0.928207
480	2040	1430	45	1.8	89	5	0.929
540	2040	1430	45	1.8	89	5	0.929
600	2040	1430	45	1.8	89	5	0.929
660	2040	1430	45	1.8	89	5	0.925216
480	2240	1430	45	1.8	89	5	0.929
540	2240	1430	45	1.8	89	5	0.929
600	2240	1430	45	1.8	89	5	0.928
660	2240	1430	45	1.8	89	5	0.925216
480	1840	1580	45	1.8	89	5	0.931
540	1840	1580	45	1.8	89	5	0.931
600	1840	1580	45	1.8	89	5	0.931
660	1840	1580	45	1.8	89	5	0.931
480	2040	1580	45	1.8	89	5	0.929
540	2040	1580	45	1.8	89	5	0.929
600	2040	1580	45	1.8	89	5	0.929
660	2040	1580	45	1.8	89	5	0.928
480	2240	1580	45	1.8	89	5	0.929
540	2240	1580	45	1.8	89	5	0.929
600	2240	1580	45	1.8	89	5	0.928
660	2240	1580	45	1.8	89	5	0.928
480	1640	1130	46	1.8	89	5	0.938236
540	1640	1130	46	1.8	89	5	0.938236
600	1640	1130	46	1.8	89	5	0.918578
480	1840	1130	46	1.8	89	5	0.932132
540	1840	1130	46	1.8	89	5	0.932132
600	1840	1130	46	1.8	89	5	0.92933
480	2040	1130	46	1.8	89	5	0.930136
540	2040	1130	46	1.8	89	5	0.930136
600	2040	1130	46	1.8	89	5	0.92734
480	2240	1130	46	1.8	89	5	0.930136
540	2240	1130	46	1.8	89	5	0.930136
600	2240	1130	46	1.8	89	5	0.92734
480	1640	1280	46	1.8	89	5	0.92506
540	1640	1280	46	1.8	89	5	0.92506
600	1640	1280	46	1.8	89	5	0.908409
480	1840	1280	46	1.8	89	5	0.934
540	1840	1280	46	1.8	89	5	0.934
600	1840	1280	46	1.8	89	5	0.934
660	1840	1280	46	1.8	89	5	0.930264
480	2040	1280	46	1.8	89	5	0.932
540	2040	1280	46	1.8	89	5	0.932
600	2040	1280	46	1.8	89	5	0.932
660	2040	1280	46	1.8	89	5	0.927276
480	2240	1280	46	1.8	89	5	0.932
540	2240	1280	46	1.8	89	5	0.932
600	2240	1280	46	1.8	89	5	0.932
660	2240	1280	46	1.8	89	5	0.927276
480	1840	1430	46	1.8	89	5	0.934
540	1840	1430	46	1.8	89	5	0.934
600	1840	1430	46	1.8	89	5	0.934
660	1840	1430	46	1.8	89	5	0.933066
480	2040	1430	46	1.8	89	5	0.932
540	2040	1430	46	1.8	89	5	0.932
600	2040	1430	46	1.8	89	5	0.932
660	2040	1430	46	1.8	89	5	0.930069
480	2240	1430	46	1.8	89	5	0.932
540	2240	1430	46	1.8	89	5	0.932
600	2240	1430	46	1.8	89	5	0.932
660	2240	1430	46	1.8	89	5	0.930069
480	1840	1580	46	1.8	89	5	0.934
540	1840	1580	46	1.8	89	5	0.934
600	1840	1580	46	1.8	89	5	0.934
660	1840	1580	46	1.8	89	5	0.934
480	2040	1580	46	1.8	89	5	0.932
540	2040	1580	46	1.8	89	5	0.932
600	2040	1580	46	1.8	89	5	0.932
660	2040	1580	46	1.8	89	5	0.931
480	2240	1580	46	1.8	89	5	0.932
540	2240	1580	46	1.8	89	5	0.932
600	2240	1580	46	1.8	89	5	0.932
660	2240	1580	46	1.8	89	5	0.931
720	2240	1580	46	1.8	89	5	0.909487
480	1640	1130	47	1.8	89	5	0.9384
540	1640	1130	47	1.8	89	5	0.9384
600	1640	1130	47	1.8	89	5	0.918688
480	1840	1130	47	1.8	89	5	0.935126
540	1840	1130	47	1.8	89	5	0.935126
600	1840	1130	47	1.8	89	5	0.932315
480	2040	1130	47	1.8	89	5	0.93313
540	2040	1130	47	1.8	89	5	0.93313
600	2040	1130	47	1.8	89	5	0.930325
480	2240	1130	47	1.8	89	5	0.93313
540	2240	1130	47	1.8	89	5	0.93313
600	2240	1130	47	1.8	89	5	0.930325
480	1640	1280	47	1.8	89	5	0.925222
540	1640	1280	47	1.8	89	5	0.925222
600	1640	1280	47	1.8	89	5	0.908518
480	1840	1280	47	1.8	89	5	0.937
540	1840	1280	47	1.8	89	5	0.937
600	1840	1280	47	1.8	89	5	0.937
660	1840	1280	47	1.8	89	5	0.934189
480	2040	1280	47	1.8	89	5	0.935
540	2040	1280	47	1.8	89	5	0.935
600	2040	1280	47	1.8	89	5	0.935
660	2040	1280	47	1.8	89	5	0.931198
480	2240	1280	47	1.8	89	5	0.935
540	2240	1280	47	1.8	89	5	0.935
600	2240	1280	47	1.8	89	5	0.935
660	2240	1280	47	1.8	89	5	0.931198
480	1840	1430	47	1.8	89	5	0.937
540	1840	1430	47	1.8	89	5	0.937
600	1840	1430	47	1.8	89	5	0.937
660	1840	1430	47	1.8	89	5	0.937
480	2040	1430	47	1.8	89	5	0.935
540	2040	1430	47	1.8	89	5	0.935
600	2040	1430	47	1.8	89	5	0.935
660	2040	1430	47	1.8	89	5	0.934
480	2240	1430	47	1.8	89	5	0.935
540	2240	1430	47	1.8	89	5	0.935
600	2240	1430	47	1.8	89	5	0.935
660	2240	1430	47	1.8	89	5	0.934
480	1840	1580	47	1.8	89	5	0.937
540	1840	1580	47	1.8	89	5	0.937
600	1840	1580	47	1.8	89	5	0.937
660	1840	1580	47	1.8	89	5	0.937
480	2040	1580	47	1.8	89	5	0.935
540	2040	1580	47	1.8	89	5	0.935
600	2040	1580	47	1.8	89	5	0.935
660	2040	1580	47	1.8	89	5	0.934
480	2240	1580	47	1.8	89	5	0.935
540	2240	1580	47	1.8	89	5	0.935
600	2240	1580	47	1.8	89	5	0.935
660	2240	1580	47	1.8	89	5	0.934
720	2240	1580	47	1.8	89	5	0.918122
480	1640	1130	48	1.8	89	5	0.942372
540	1640	1130	48	1.8	89	5	0.942372
600	1640	1130	48	1.8	89	5	0.923504
480	1840	1130	48	1.8	89	5	0.939118
540	1840	1130	48	1.8	89	5	0.939118
600	1840	1130	48	1.8	89	5	0.937236
480	2040	1130	48	1.8	89	5	0.937122
540	2040	1130	48	1.8	89	5	0.937122
600	2040	1130	48	1.8	89	5	0.935244
480	2240	1130	48	1.8	89	5	0.937122
540	2240	1130	48	1.8	89	5	0.937122
600	2240	1130	48	1.8	89	5	0.935244
480	1640	1280	48	1.8	89	5	0.929138
540	1640	1280	48	1.8	89	5	0.929138
600	1640	1280	48	1.8	89	5	0.912364
480	1840	1280	48	1.8	89	5	0.941
540	1840	1280	48	1.8	89	5	0.941
600	1840	1280	48	1.8	89	5	0.941
660	1840	1280	48	1.8	89	5	0.938177
480	2040	1280	48	1.8	89	5	0.939
540	2040	1280	48	1.8	89	5	0.939
600	2040	1280	48	1.8	89	5	0.939
660	2040	1280	48	1.8	89	5	0.935186
480	2240	1280	48	1.8	89	5	0.939
540	2240	1280	48	1.8	89	5	0.939
600	2240	1280	48	1.8	89	5	0.939
660	2240	1280	48	1.8	89	5	0.935186
480	1840	1430	48	1.8	89	5	0.941
540	1840	1430	48	1.8	89	5	0.941
600	1840	1430	48	1.8	89	5	0.941
660	1840	1430	48	1.8	89	5	0.941
480	2040	1430	48	1.8	89	5	0.939
540	2040	1430	48	1.8	89	5	0.939
600	2040	1430	48	1.8	89	5	0.939
660	2040	1430	48	1.8	89	5	0.938
480	2240	1430	48	1.8	89	5	0.939
540	2240	1430	48	1.8	89	5	0.939
600	2240	1430	48	1.8	89	5	0.939
660	2240	1430	48	1.8	89	5	0.938
720	2240	1430	48	1.8	89	5	0.92211
480	1840	1580	48	1.8	89	5	0.941
540	1840	1580	48	1.8	89	5	0.941
600	1840	1580	48	1.8	89	5	0.941
660	1840	1580	48	1.8	89	5	0.941
480	2040	1580	48	1.8	89	5	0.939
540	2040	1580	48	1.8	89	5	0.939
600	2040	1580	48	1.8	89	5	0.939
660	2040	1580	48	1.8	89	5	0.938
480	2240	1580	48	1.8	89	5	0.939
540	2240	1580	48	1.8	89	5	0.939
600	2240	1580	48	1.8	89	5	0.939
660	2240	1580	48	1.8	89	5	0.938
720	2240	1580	48	1.8	89	5	0.922054
480	1640	1130	49	1.8	89	5	0.943365
540	1640	1130	49	1.8	89	5	0.943365
600	1640	1130	49	1.8	89	5	0.925405
480	1840	1130	49	1.8	89	5	0.940116
540	1840	1130	49	1.8	89	5	0.940116
600	1840	1130	49	1.8	89	5	0.939174
660	1840	1130	49	1.8	89	5	0.93729
480	2040	1130	49	1.8	89	5	0.93812
540	2040	1130	49	1.8	89	5	0.93812
600	2040	1130	49	1.8	89	5	0.93718
660	2040	1130	49	1.8	89	5	0.934305
480	2240	1130	49	1.8	89	5	0.93812
540	2240	1130	49	1.8	89	5	0.93812
600	2240	1130	49	1.8	89	5	0.93718
660	2240	1130	49	1.8	89	5	0.934305
480	1640	1280	49	1.8	89	5	0.931048
540	1640	1280	49	1.8	89	5	0.931048
600	1640	1280	49	1.8	89	5	0.914239
480	1840	1280	49	1.8	89	5	0.942
540	1840	1280	49	1.8	89	5	0.942
600	1840	1280	49	1.8	89	5	0.942
660	1840	1280	49	1.8	89	5	0.941058
480	2040	1280	49	1.8	89	5	0.94
540	2040	1280	49	1.8	89	5	0.94
600	2040	1280	49	1.8	89	5	0.94
660	2040	1280	49	1.8	89	5	0.938061
480	2240	1280	49	1.8	89	5	0.94
540	2240	1280	49	1.8	89	5	0.94
600	2240	1280	49	1.8	89	5	0.94
660	2240	1280	49	1.8	89	5	0.938061
480	1840	1430	49	1.8	89	5	0.942
540	1840	1430	49	1.8	89	5	0.942
600	1840	1430	49	1.8	89	5	0.942
660	1840	1430	49	1.8	89	5	0.942
480	2040	1430	49	1.8	89	5	0.94
540	2040	1430	49	1.8	89	5	0.94
600	2040	1430	49	1.8	89	5	0.94
660	2040	1430	49	1.8	89	5	0.939
480	2240	1430	49	1.8	89	5	0.94
540	2240	1430	49	1.8	89	5	0.94
600	2240	1430	49	1.8	89	5	0.94
660	2240	1430	49	1.8	89	5	0.939
720	2240	1430	49	1.8	89	5	0.924949
480	1840	1580	49	1.8	89	5	0.942
540	1840	1580	49	1.8	89	5	0.942
600	1840	1580	49	1.8	89	5	0.942
660	1840	1580	49	1.8	89	5	0.942
480	2040	1580	49	1.8	89	5	0.94
540	2040	1580	49	1.8	89	5	0.94
600	2040	1580	49	1.8	89	5	0.94
660	2040	1580	49	1.8	89	5	0.939
480	2240	1580	49	1.8	89	5	0.94
540	2240	1580	49	1.8	89	5	0.94
600	2240	1580	49	1.8	89	5	0.94
660	2240	1580	49	1.8	89	5	0.939
720	2240	1580	49	1.8	89	5	0.923037
480	1640	1130	50	1.8	89	5	0.944358
540	1640	1130	50	1.8	89	5	0.944358
600	1640	1130	50	1.8	89	5	0.927309
480	1840	1130	50	1.8	89	5	0.941114
540	1840	1130	50	1.8	89	5	0.941114
600	1840	1130	50	1.8	89	5	0.941114
660	1840	1130	50	1.8	89	5	0.938285
480	2040	1130	50	1.8	89	5	0.939118
540	2040	1130	50	1.8	89	5	0.939118
600	2040	1130	50	1.8	89	5	0.939118
660	2040	1130	50	1.8	89	5	0.9353
480	2240	1130	50	1.8	89	5	0.939118
540	2240	1130	50	1.8	89	5	0.939118
600	2240	1130	50	1.8	89	5	0.93812
660	2240	1130	50	1.8	89	5	0.9353
480	1640	1280	50	1.8	89	5	0.932029
540	1640	1280	50	1.8	89	5	0.932029
600	1640	1280	50	1.8	89	5	0.915202
480	1840	1280	50	1.8	89	5	0.943
540	1840	1280	50	1.8	89	5	0.943
600	1840	1280	50	1.8	89	5	0.943
660	1840	1280	50	1.8	89	5	0.943
480	2040	1280	50	1.8	89	5	0.941
540	2040	1280	50	1.8	89	5	0.941
600	2040	1280	50	1.8	89	5	0.941
660	2040	1280	50	1.8	89	5	0.94
480	2240	1280	50	1.8	89	5	0.941
540	2240	1280	50	1.8	89	5	0.941
600	2240	1280	50	1.8	89	5	0.94
660	2240	1280	50	1.8	89	5	0.94
480	1840	1430	50	1.8	89	5	0.943
540	1840	1430	50	1.8	89	5	0.943
600	1840	1430	50	1.8	89	5	0.943
660	1840	1430	50	1.8	89	5	0.943
480	2040	1430	50	1.8	89	5	0.941
540	2040	1430	50	1.8	89	5	0.941
600	2040	1430	50	1.8	89	5	0.941
660	2040	1430	50	1.8	89	5	0.94
480	2240	1430	50	1.8	89	5	0.941
540	2240	1430	50	1.8	89	5	0.941
600	2240	1430	50	1.8	89	5	0.94
660	2240	1430	50	1.8	89	5	0.94
720	2240	1430	50	1.8	89	5	0.926863
480	1840	1580	50	1.8	89	5	0.943
540	1840	1580	50	1.8	89	5	0.943
600	1840	1580	50	1.8	89	5	0.943
660	1840	1580	50	1.8	89	5	0.943
480	2040	1580	50	1.8	89	5	0.941
540	2040	1580	50	1.8	89	5	0.941
600	2040	1580	50	1.8	89	5	0.941
660	2040	1580	50	1.8	89	5	0.94
480	2240	1580	50	1.8	89	5	0.941
540	2240	1580	50	1.8	89	5	0.941
600	2240	1580	50	1.8	89	5	0.94
660	2240	1580	50	1.8	89	5	0.94
720	2240	1580	50	1.8	89	5	0.92402
480	1640	1130	40	1.9	89	5	0.908764
540	1640	1130	40	1.9	89	5	0.905107
480	1840	1130	40	1.9	89	5	0.910504
540	1840	1130	40	1.9	89	5	0.90585
480	1840	1280	40	1.9	89	5	0.916083
540	1840	1280	40	1.9	89	5	0.913252
480	2040	1280	40	1.9	89	5	0.906
540	2040	1280	40	1.9	89	5	0.904188
480	2240	1280	40	1.9	89	5	0.906
540	2240	1280	40	1.9	89	5	0.904188
480	1840	1430	40	1.9	89	5	0.917
540	1840	1430	40	1.9	89	5	0.916
600	1840	1430	40	1.9	89	5	0.91317
480	2040	1430	40	1.9	89	5	0.906
540	2040	1430	40	1.9	89	5	0.906
600	2040	1430	40	1.9	89	5	0.90319
480	2240	1430	40	1.9	89	5	0.906
540	2240	1430	40	1.9	89	5	0.906
600	2240	1430	40	1.9	89	5	0.90319
480	1840	1580	40	1.9	89	5	0.917
540	1840	1580	40	1.9	89	5	0.916
600	1840	1580	40	1.9	89	5	0.915
480	2040	1580	40	1.9	89	5	0.906
540	2040	1580	40	1.9	89	5	0.906
600	2040	1580	40	1.9	89	5	0.905
480	2240	1580	40	1.9	89	5	0.906
540	2240	1580	40	1.9	89	5	0.906
600	2240	1580	40	1.9	89	5	0.905
480	1640	1130	41	1.9	89	5	0.936512
540	1640	1130	41	1.9	89	5	0.933686
480	1840	1130	41	1.9	89	5	0.938336
540	1840	1130	41	1.9	89	5	0.935504
480	2040	1130	41	1.9	89	5	0.928396
540	2040	1130	41	1.9	89	5	0.924603
480	2240	1130	41	1.9	89	5	0.928396
540	2240	1130	41	1.9	89	5	0.924603
480	1640	1280	41	1.9	89	5	0.926118
540	1640	1280	41	1.9	89	5	0.926118
480	1840	1280	41	1.9	89	5	0.943056
540	1840	1280	41	1.9	89	5	0.943056
480	2040	1280	41	1.9	89	5	0.934
540	2040	1280	41	1.9	89	5	0.933
480	2240	1280	41	1.9	89	5	0.934
540	2240	1280	41	1.9	89	5	0.933
480	1840	1430	41	1.9	89	5	0.944
540	1840	1430	41	1.9	89	5	0.944
600	1840	1430	41	1.9	89	5	0.941058
480	2040	1430	41	1.9	89	5	0.934
540	2040	1430	41	1.9	89	5	0.933
600	2040	1430	41	1.9	89	5	0.931068
480	2240	1430	41	1.9	89	5	0.934
540	2240	1430	41	1.9	89	5	0.933
600	2240	1430	41	1.9	89	5	0.931068
480	1840	1580	41	1.9	89	5	0.944
540	1840	1580	41	1.9	89	5	0.944
600	1840	1580	41	1.9	89	5	0.942
660	1840	1580	41	1.9	89	5	0.924062
480	2040	1580	41	1.9	89	5	0.934
540	2040	1580	41	1.9	89	5	0.933
600	2040	1580	41	1.9	89	5	0.932
660	2040	1580	41	1.9	89	5	0.914242
480	2240	1580	41	1.9	89	5	0.934
540	2240	1580	41	1.9	89	5	0.933
600	2240	1580	41	1.9	89	5	0.932
660	2240	1580	41	1.9	89	5	0.914242
480	1640	1130	42	1.9	89	5	0.943449
540	1640	1130	42	1.9	89	5	0.940602
480	1840	1130	42	1.9	89	5	0.945294
540	1840	1130	42	1.9	89	5	0.942441
480	2040	1130	42	1.9	89	5	0.935354
540	2040	1130	42	1.9	89	5	0.932531
480	2240	1130	42	1.9	89	5	0.935354
540	2240	1130	42	1.9	89	5	0.93154
480	1640	1280	42	1.9	89	5	0.932978
540	1640	1280	42	1.9	89	5	0.932978
600	1640	1280	42	1.9	89	5	0.915294
480	1840	1280	42	1.9	89	5	0.951
540	1840	1280	42	1.9	89	5	0.951
600	1840	1280	42	1.9	89	5	0.948147
480	2040	1280	42	1.9	89	5	0.941
540	2040	1280	42	1.9	89	5	0.941
600	2040	1280	42	1.9	89	5	0.93718
480	2240	1280	42	1.9	89	5	0.941
540	2240	1280	42	1.9	89	5	0.94
600	2240	1280	42	1.9	89	5	0.93718
480	1840	1430	42	1.9	89	5	0.951
540	1840	1430	42	1.9	89	5	0.951
600	1840	1430	42	1.9	89	5	0.950049
480	2040	1430	42	1.9	89	5	0.941
540	2040	1430	42	1.9	89	5	0.941
600	2040	1430	42	1.9	89	5	0.93906
480	2240	1430	42	1.9	89	5	0.941
540	2240	1430	42	1.9	89	5	0.94
600	2240	1430	42	1.9	89	5	0.93906
480	1840	1580	42	1.9	89	5	0.951
540	1840	1580	42	1.9	89	5	0.951
600	1840	1580	42	1.9	89	5	0.951
660	1840	1580	42	1.9	89	5	0.948051
480	2040	1580	42	1.9	89	5	0.941
540	2040	1580	42	1.9	89	5	0.941
600	2040	1580	42	1.9	89	5	0.94
660	2040	1580	42	1.9	89	5	0.938061
480	2240	1580	42	1.9	89	5	0.941
540	2240	1580	42	1.9	89	5	0.94
600	2240	1580	42	1.9	89	5	0.94
660	2240	1580	42	1.9	89	5	0.938061
480	1640	1130	43	1.9	89	5	0.949395
540	1640	1130	43	1.9	89	5	0.947485
480	1840	1130	43	1.9	89	5	0.951258
540	1840	1130	43	1.9	89	5	0.949344
480	2040	1130	43	1.9	89	5	0.941318
540	2040	1130	43	1.9	89	5	0.939424
480	2240	1130	43	1.9	89	5	0.941318
540	2240	1130	43	1.9	89	5	0.939424
480	1640	1280	43	1.9	89	5	0.938858
540	1640	1280	43	1.9	89	5	0.938858
600	1640	1280	43	1.9	89	5	0.921062
480	1840	1280	43	1.9	89	5	0.957
540	1840	1280	43	1.9	89	5	0.957
600	1840	1280	43	1.9	89	5	0.954129
480	2040	1280	43	1.9	89	5	0.947
540	2040	1280	43	1.9	89	5	0.947
600	2040	1280	43	1.9	89	5	0.943162
480	2240	1280	43	1.9	89	5	0.947
540	2240	1280	43	1.9	89	5	0.947
600	2240	1280	43	1.9	89	5	0.943162
480	1840	1430	43	1.9	89	5	0.957
540	1840	1430	43	1.9	89	5	0.957
600	1840	1430	43	1.9	89	5	0.957
480	2040	1430	43	1.9	89	5	0.947
540	2040	1430	43	1.9	89	5	0.947
600	2040	1430	43	1.9	89	5	0.946
480	2240	1430	43	1.9	89	5	0.947
540	2240	1430	43	1.9	89	5	0.947
600	2240	1430	43	1.9	89	5	0.946
480	1840	1580	43	1.9	89	5	0.957
540	1840	1580	43	1.9	89	5	0.957
600	1840	1580	43	1.9	89	5	0.957
660	1840	1580	43	1.9	89	5	0.954045
480	2040	1580	43	1.9	89	5	0.947
540	2040	1580	43	1.9	89	5	0.947
600	2040	1580	43	1.9	89	5	0.946
660	2040	1580	43	1.9	89	5	0.944055
480	2240	1580	43	1.9	89	5	0.947
540	2240	1580	43	1.9	89	5	0.947
600	2240	1580	43	1.9	89	5	0.946
660	2240	1580	43	1.9	89	5	0.944055
480	1640	1130	44	1.9	89	5	0.950386
540	1640	1130	44	1.9	89	5	0.948474
600	1640	1130	44	1.9	89	5	0.924831
480	1840	1130	44	1.9	89	5	0.952252
540	1840	1130	44	1.9	89	5	0.950336
600	1840	1130	44	1.9	89	5	0.941714
480	2040	1130	44	1.9	89	5	0.942312
540	2040	1130	44	1.9	89	5	0.940416
600	2040	1130	44	1.9	89	5	0.931884
480	2240	1130	44	1.9	89	5	0.942312
540	2240	1130	44	1.9	89	5	0.940416
600	2240	1130	44	1.9	89	5	0.930901
480	1640	1280	44	1.9	89	5	0.939838
540	1640	1280	44	1.9	89	5	0.939838
600	1640	1280	44	1.9	89	5	0.922949
480	1840	1280	44	1.9	89	5	0.958
540	1840	1280	44	1.9	89	5	0.958
600	1840	1280	44	1.9	89	5	0.956084
480	2040	1280	44	1.9	89	5	0.948
540	2040	1280	44	1.9	89	5	0.948
600	2040	1280	44	1.9	89	5	0.946104
480	2240	1280	44	1.9	89	5	0.948
540	2240	1280	44	1.9	89	5	0.948
600	2240	1280	44	1.9	89	5	0.945106
480	1840	1430	44	1.9	89	5	0.958
540	1840	1430	44	1.9	89	5	0.958
600	1840	1430	44	1.9	89	5	0.958
660	1840	1430	44	1.9	89	5	0.955126
480	2040	1430	44	1.9	89	5	0.948
540	2040	1430	44	1.9	89	5	0.948
600	2040	1430	44	1.9	89	5	0.948
660	2040	1430	44	1.9	89	5	0.944159
480	2240	1430	44	1.9	89	5	0.948
540	2240	1430	44	1.9	89	5	0.948
600	2240	1430	44	1.9	89	5	0.947
660	2240	1430	44	1.9	89	5	0.944159
480	1840	1580	44	1.9	89	5	0.958
540	1840	1580	44	1.9	89	5	0.958
600	1840	1580	44	1.9	89	5	0.958
660	1840	1580	44	1.9	89	5	0.958
480	2040	1580	44	1.9	89	5	0.948
540	2040	1580	44	1.9	89	5	0.948
600	2040	1580	44	1.9	89	5	0.948
660	2040	1580	44	1.9	89	5	0.947
480	2240	1580	44	1.9	89	5	0.948
540	2240	1580	44	1.9	89	5	0.948
600	2240	1580	44	1.9	89	5	0.947
660	2240	1580	44	1.9	89	5	0.947
480	1640	1130	45	1.9	89	5	0.951377
540	1640	1130	45	1.9	89	5	0.95042
600	1640	1130	45	1.9	89	5	0.93333
480	1840	1130	45	1.9	89	5	0.953246
540	1840	1130	45	1.9	89	5	0.952287
600	1840	1130	45	1.9	89	5	0.950369
480	2040	1130	45	1.9	89	5	0.943306
540	2040	1130	45	1.9	89	5	0.942357
600	2040	1130	45	1.9	89	5	0.940459
480	2240	1130	45	1.9	89	5	0.943306
540	2240	1130	45	1.9	89	5	0.942357
600	2240	1130	45	1.9	89	5	0.939468
480	1640	1280	45	1.9	89	5	0.94176
540	1640	1280	45	1.9	89	5	0.94176
600	1640	1280	45	1.9	89	5	0.924838
480	1840	1280	45	1.9	89	5	0.959
540	1840	1280	45	1.9	89	5	0.959
600	1840	1280	45	1.9	89	5	0.957082
480	2040	1280	45	1.9	89	5	0.949
540	2040	1280	45	1.9	89	5	0.949
600	2040	1280	45	1.9	89	5	0.947102
480	2240	1280	45	1.9	89	5	0.949
540	2240	1280	45	1.9	89	5	0.949
600	2240	1280	45	1.9	89	5	0.946104
480	1840	1430	45	1.9	89	5	0.959
540	1840	1430	45	1.9	89	5	0.959
600	1840	1430	45	1.9	89	5	0.959
660	1840	1430	45	1.9	89	5	0.956123
480	2040	1430	45	1.9	89	5	0.949
540	2040	1430	45	1.9	89	5	0.949
600	2040	1430	45	1.9	89	5	0.949
660	2040	1430	45	1.9	89	5	0.945156
480	2240	1430	45	1.9	89	5	0.949
540	2240	1430	45	1.9	89	5	0.949
600	2240	1430	45	1.9	89	5	0.948
660	2240	1430	45	1.9	89	5	0.945156
480	1840	1580	45	1.9	89	5	0.959
540	1840	1580	45	1.9	89	5	0.959
600	1840	1580	45	1.9	89	5	0.959
660	1840	1580	45	1.9	89	5	0.959
480	2040	1580	45	1.9	89	5	0.949
540	2040	1580	45	1.9	89	5	0.949
600	2040	1580	45	1.9	89	5	0.949
660	2040	1580	45	1.9	89	5	0.948
480	2240	1580	45	1.9	89	5	0.949
540	2240	1580	45	1.9	89	5	0.949
600	2240	1580	45	1.9	89	5	0.948
660	2240	1580	45	1.9	89	5	0.948
480	1640	1130	46	1.9	89	5	0.956332
540	1640	1130	46	1.9	89	5	0.956332
600	1640	1130	46	1.9	89	5	0.938191
480	1840	1130	46	1.9	89	5	0.958216
540	1840	1130	46	1.9	89	5	0.958216
600	1840	1130	46	1.9	89	5	0.955324
480	2040	1130	46	1.9	89	5	0.948276
540	2040	1130	46	1.9	89	5	0.948276
600	2040	1130	46	1.9	89	5	0.945414
480	2240	1130	46	1.9	89	5	0.948276
540	2240	1130	46	1.9	89	5	0.948276
600	2240	1130	46	1.9	89	5	0.945414
480	1640	1280	46	1.9	89	5	0.946665
540	1640	1280	46	1.9	89	5	0.946665
600	1640	1280	46	1.9	89	5	0.931518
480	1840	1280	46	1.9	89	5	0.964
540	1840	1280	46	1.9	89	5	0.964
600	1840	1280	46	1.9	89	5	0.964
660	1840	1280	46	1.9	89	5	0.960144
480	2040	1280	46	1.9	89	5	0.954
540	2040	1280	46	1.9	89	5	0.954
600	2040	1280	46	1.9	89	5	0.954
660	2040	1280	46	1.9	89	5	0.949188
480	2240	1280	46	1.9	89	5	0.954
540	2240	1280	46	1.9	89	5	0.954
600	2240	1280	46	1.9	89	5	0.954
660	2240	1280	46	1.9	89	5	0.949188
480	1840	1430	46	1.9	89	5	0.964
540	1840	1430	46	1.9	89	5	0.964
600	1840	1430	46	1.9	89	5	0.964
660	1840	1430	46	1.9	89	5	0.963036
480	2040	1430	46	1.9	89	5	0.954
540	2040	1430	46	1.9	89	5	0.954
600	2040	1430	46	1.9	89	5	0.954
660	2040	1430	46	1.9	89	5	0.952047
480	2240	1430	46	1.9	89	5	0.954
540	2240	1430	46	1.9	89	5	0.954
600	2240	1430	46	1.9	89	5	0.954
660	2240	1430	46	1.9	89	5	0.952047
480	1840	1580	46	1.9	89	5	0.964
540	1840	1580	46	1.9	89	5	0.964
600	1840	1580	46	1.9	89	5	0.964
660	1840	1580	46	1.9	89	5	0.964
480	2040	1580	46	1.9	89	5	0.954
540	2040	1580	46	1.9	89	5	0.954
600	2040	1580	46	1.9	89	5	0.954
660	2040	1580	46	1.9	89	5	0.953
480	2240	1580	46	1.9	89	5	0.954
540	2240	1580	46	1.9	89	5	0.954
600	2240	1580	46	1.9	89	5	0.954
660	2240	1580	46	1.9	89	5	0.953
720	2240	1580	46	1.9	89	5	0.933009
480	1640	1130	47	1.9	89	5	0.956332
540	1640	1130	47	1.9	89	5	0.956332
600	1640	1130	47	1.9	89	5	0.938191
480	1840	1130	47	1.9	89	5	0.958216
540	1840	1130	47	1.9	89	5	0.958216
600	1840	1130	47	1.9	89	5	0.955324
480	2040	1130	47	1.9	89	5	0.948276
540	2040	1130	47	1.9	89	5	0.948276
600	2040	1130	47	1.9	89	5	0.945414
480	2240	1130	47	1.9	89	5	0.948276
540	2240	1130	47	1.9	89	5	0.948276
600	2240	1130	47	1.9	89	5	0.945414
480	1640	1280	47	1.9	89	5	0.946665
540	1640	1280	47	1.9	89	5	0.946665
600	1640	1280	47	1.9	89	5	0.931518
480	1840	1280	47	1.9	89	5	0.964
540	1840	1280	47	1.9	89	5	0.964
600	1840	1280	47	1.9	89	5	0.964
660	1840	1280	47	1.9	89	5	0.961108
480	2040	1280	47	1.9	89	5	0.954
540	2040	1280	47	1.9	89	5	0.954
600	2040	1280	47	1.9	89	5	0.954
660	2040	1280	47	1.9	89	5	0.951138
480	2240	1280	47	1.9	89	5	0.954
540	2240	1280	47	1.9	89	5	0.954
600	2240	1280	47	1.9	89	5	0.954
660	2240	1280	47	1.9	89	5	0.950141
480	1840	1430	47	1.9	89	5	0.964
540	1840	1430	47	1.9	89	5	0.964
600	1840	1430	47	1.9	89	5	0.964
660	1840	1430	47	1.9	89	5	0.964
480	2040	1430	47	1.9	89	5	0.954
540	2040	1430	47	1.9	89	5	0.954
600	2040	1430	47	1.9	89	5	0.954
660	2040	1430	47	1.9	89	5	0.954
480	2240	1430	47	1.9	89	5	0.954
540	2240	1430	47	1.9	89	5	0.954
600	2240	1430	47	1.9	89	5	0.954
660	2240	1430	47	1.9	89	5	0.953
480	1840	1580	47	1.9	89	5	0.964
540	1840	1580	47	1.9	89	5	0.964
600	1840	1580	47	1.9	89	5	0.964
660	1840	1580	47	1.9	89	5	0.964
480	2040	1580	47	1.9	89	5	0.954
540	2040	1580	47	1.9	89	5	0.954
600	2040	1580	47	1.9	89	5	0.954
660	2040	1580	47	1.9	89	5	0.954
480	2240	1580	47	1.9	89	5	0.954
540	2240	1580	47	1.9	89	5	0.954
600	2240	1580	47	1.9	89	5	0.954
660	2240	1580	47	1.9	89	5	0.953
720	2240	1580	47	1.9	89	5	0.935862
480	1640	1130	48	1.9	89	5	0.954451
540	1640	1130	48	1.9	89	5	0.954451
600	1640	1130	48	1.9	89	5	0.937245
480	1840	1130	48	1.9	89	5	0.95921
540	1840	1130	48	1.9	89	5	0.95921
600	1840	1130	48	1.9	89	5	0.95728
480	2040	1130	48	1.9	89	5	0.94927
540	2040	1130	48	1.9	89	5	0.94927
600	2040	1130	48	1.9	89	5	0.94736
480	2240	1130	48	1.9	89	5	0.94927
540	2240	1130	48	1.9	89	5	0.94927
600	2240	1130	48	1.9	89	5	0.94736
480	1640	1280	48	1.9	89	5	0.944803
540	1640	1280	48	1.9	89	5	0.944803
600	1640	1280	48	1.9	89	5	0.929641
480	1840	1280	48	1.9	89	5	0.965
540	1840	1280	48	1.9	89	5	0.965
600	1840	1280	48	1.9	89	5	0.965
660	1840	1280	48	1.9	89	5	0.962105
480	2040	1280	48	1.9	89	5	0.955
540	2040	1280	48	1.9	89	5	0.955
600	2040	1280	48	1.9	89	5	0.955
660	2040	1280	48	1.9	89	5	0.952135
480	2240	1280	48	1.9	89	5	0.955
540	2240	1280	48	1.9	89	5	0.955
600	2240	1280	48	1.9	89	5	0.955
660	2240	1280	48	1.9	89	5	0.951138
480	1840	1430	48	1.9	89	5	0.965
540	1840	1430	48	1.9	89	5	0.965
600	1840	1430	48	1.9	89	5	0.965
660	1840	1430	48	1.9	89	5	0.965
480	2040	1430	48	1.9	89	5	0.955
540	2040	1430	48	1.9	89	5	0.955
600	2040	1430	48	1.9	89	5	0.955
660	2040	1430	48	1.9	89	5	0.955
480	2240	1430	48	1.9	89	5	0.955
540	2240	1430	48	1.9	89	5	0.955
600	2240	1430	48	1.9	89	5	0.955
660	2240	1430	48	1.9	89	5	0.954
720	2240	1430	48	1.9	89	5	0.937839
480	1840	1580	48	1.9	89	5	0.965
540	1840	1580	48	1.9	89	5	0.965
600	1840	1580	48	1.9	89	5	0.965
660	1840	1580	48	1.9	89	5	0.965
480	2040	1580	48	1.9	89	5	0.955
540	2040	1580	48	1.9	89	5	0.955
600	2040	1580	48	1.9	89	5	0.955
660	2040	1580	48	1.9	89	5	0.955
480	2240	1580	48	1.9	89	5	0.955
540	2240	1580	48	1.9	89	5	0.955
600	2240	1580	48	1.9	89	5	0.955
660	2240	1580	48	1.9	89	5	0.954
720	2240	1580	48	1.9	89	5	0.937782
480	1640	1130	49	1.9	89	5	0.954451
540	1640	1130	49	1.9	89	5	0.954451
600	1640	1130	49	1.9	89	5	0.938189
480	1840	1130	49	1.9	89	5	0.95921
540	1840	1130	49	1.9	89	5	0.95921
600	1840	1130	49	1.9	89	5	0.958245
660	1840	1130	49	1.9	89	5	0.956315
480	2040	1130	49	1.9	89	5	0.94927
540	2040	1130	49	1.9	89	5	0.94927
600	2040	1130	49	1.9	89	5	0.948315
660	2040	1130	49	1.9	89	5	0.945414
480	2240	1130	49	1.9	89	5	0.94927
540	2240	1130	49	1.9	89	5	0.94927
600	2240	1130	49	1.9	89	5	0.948315
660	2240	1130	49	1.9	89	5	0.945414
480	1640	1280	49	1.9	89	5	0.944803
540	1640	1280	49	1.9	89	5	0.944803
600	1640	1280	49	1.9	89	5	0.929641
480	1840	1280	49	1.9	89	5	0.965
540	1840	1280	49	1.9	89	5	0.965
600	1840	1280	49	1.9	89	5	0.965
660	1840	1280	49	1.9	89	5	0.964035
480	2040	1280	49	1.9	89	5	0.955
540	2040	1280	49	1.9	89	5	0.955
600	2040	1280	49	1.9	89	5	0.955
660	2040	1280	49	1.9	89	5	0.953046
480	2240	1280	49	1.9	89	5	0.955
540	2240	1280	49	1.9	89	5	0.955
600	2240	1280	49	1.9	89	5	0.955
660	2240	1280	49	1.9	89	5	0.953046
480	1840	1430	49	1.9	89	5	0.965
540	1840	1430	49	1.9	89	5	0.965
600	1840	1430	49	1.9	89	5	0.965
660	1840	1430	49	1.9	89	5	0.965
480	2040	1430	49	1.9	89	5	0.955
540	2040	1430	49	1.9	89	5	0.955
600	2040	1430	49	1.9	89	5	0.955
660	2040	1430	49	1.9	89	5	0.954
480	2240	1430	49	1.9	89	5	0.955
540	2240	1430	49	1.9	89	5	0.955
600	2240	1430	49	1.9	89	5	0.955
660	2240	1430	49	1.9	89	5	0.954
720	2240	1430	49	1.9	89	5	0.939724
480	1840	1580	49	1.9	89	5	0.965
540	1840	1580	49	1.9	89	5	0.965
600	1840	1580	49	1.9	89	5	0.965
660	1840	1580	49	1.9	89	5	0.965
480	2040	1580	49	1.9	89	5	0.955
540	2040	1580	49	1.9	89	5	0.955
600	2040	1580	49	1.9	89	5	0.955
660	2040	1580	49	1.9	89	5	0.954
480	2240	1580	49	1.9	89	5	0.955
540	2240	1580	49	1.9	89	5	0.955
600	2240	1580	49	1.9	89	5	0.955
660	2240	1580	49	1.9	89	5	0.954
720	2240	1580	49	1.9	89	5	0.937782
480	1640	1130	50	1.9	89	5	0.954451
540	1640	1130	50	1.9	89	5	0.954451
600	1640	1130	50	1.9	89	5	0.939134
480	1840	1130	50	1.9	89	5	0.95921
540	1840	1130	50	1.9	89	5	0.95921
600	1840	1130	50	1.9	89	5	0.95921
660	1840	1130	50	1.9	89	5	0.956315
480	2040	1130	50	1.9	89	5	0.94927
540	2040	1130	50	1.9	89	5	0.94927
600	2040	1130	50	1.9	89	5	0.94927
660	2040	1130	50	1.9	89	5	0.945414
480	2240	1130	50	1.9	89	5	0.94927
540	2240	1130	50	1.9	89	5	0.94927
600	2240	1130	50	1.9	89	5	0.948276
660	2240	1130	50	1.9	89	5	0.945414
480	1640	1280	50	1.9	89	5	0.944803
540	1640	1280	50	1.9	89	5	0.944803
600	1640	1280	50	1.9	89	5	0.929641
480	1840	1280	50	1.9	89	5	0.965
540	1840	1280	50	1.9	89	5	0.965
600	1840	1280	50	1.9	89	5	0.965
660	1840	1280	50	1.9	89	5	0.965
480	2040	1280	50	1.9	89	5	0.955
540	2040	1280	50	1.9	89	5	0.955
600	2040	1280	50	1.9	89	5	0.955
660	2040	1280	50	1.9	89	5	0.954
480	2240	1280	50	1.9	89	5	0.955
540	2240	1280	50	1.9	89	5	0.955
600	2240	1280	50	1.9	89	5	0.954
660	2240	1280	50	1.9	89	5	0.954
480	1840	1430	50	1.9	89	5	0.965
540	1840	1430	50	1.9	89	5	0.965
600	1840	1430	50	1.9	89	5	0.965
660	1840	1430	50	1.9	89	5	0.965
480	2040	1430	50	1.9	89	5	0.955
540	2040	1430	50	1.9	89	5	0.955
600	2040	1430	50	1.9	89	5	0.955
660	2040	1430	50	1.9	89	5	0.954
480	2240	1430	50	1.9	89	5	0.955
540	2240	1430	50	1.9	89	5	0.955
600	2240	1430	50	1.9	89	5	0.954
660	2240	1430	50	1.9	89	5	0.954
720	2240	1430	50	1.9	89	5	0.940667
480	1840	1580	50	1.9	89	5	0.965
540	1840	1580	50	1.9	89	5	0.965
600	1840	1580	50	1.9	89	5	0.965
660	1840	1580	50	1.9	89	5	0.965
480	2040	1580	50	1.9	89	5	0.955
540	2040	1580	50	1.9	89	5	0.955
600	2040	1580	50	1.9	89	5	0.955
660	2040	1580	50	1.9	89	5	0.954
480	2240	1580	50	1.9	89	5	0.955
540	2240	1580	50	1.9	89	5	0.955
600	2240	1580	50	1.9	89	5	0.954
660	2240	1580	50	1.9	89	5	0.954
720	2240	1580	50	1.9	89	5	0.937782
480	1840	1280	40	2	89	5	0.97902
540	1840	1280	40	2	89	5	0.976063
480	2040	1280	40	2	89	5	0.972027
540	2040	1280	40	2	89	5	0.969084
480	2240	1280	40	2	89	5	0.968031
540	2240	1280	40	2	89	5	0.966093
480	1840	1430	40	2	89	5	0.98
540	1840	1430	40	2	89	5	0.979
600	1840	1430	40	2	89	5	0.976044
480	2040	1430	40	2	89	5	0.973
540	2040	1430	40	2	89	5	0.972
600	2040	1430	40	2	89	5	0.969058
480	2240	1430	40	2	89	5	0.969
540	2240	1430	40	2	89	5	0.969
600	2240	1430	40	2	89	5	0.966064
480	1840	1580	40	2	89	5	0.98
540	1840	1580	40	2	89	5	0.979
600	1840	1580	40	2	89	5	0.978
480	2040	1580	40	2	89	5	0.973
540	2040	1580	40	2	89	5	0.972
600	2040	1580	40	2	89	5	0.971
480	2240	1580	40	2	89	5	0.969
540	2240	1580	40	2	89	5	0.969
600	2240	1580	40	2	89	5	0.968
480	1840	1280	41	2	89	5	0.984015
540	1840	1280	41	2	89	5	0.98303
480	2040	1280	41	2	89	5	0.977022
540	2040	1280	41	2	89	5	0.975046
480	2240	1280	41	2	89	5	0.974025
540	2240	1280	41	2	89	5	0.972052
480	1840	1430	41	2	89	5	0.985
540	1840	1430	41	2	89	5	0.985
600	1840	1430	41	2	89	5	0.983016
480	2040	1430	41	2	89	5	0.978
540	2040	1430	41	2	89	5	0.977
600	2040	1430	41	2	89	5	0.976023
480	2240	1430	41	2	89	5	0.975
540	2240	1430	41	2	89	5	0.974
600	2240	1430	41	2	89	5	0.973026
480	1840	1580	41	2	89	5	0.985
540	1840	1580	41	2	89	5	0.985
600	1840	1580	41	2	89	5	0.984
660	1840	1580	41	2	89	5	0.965306
480	2040	1580	41	2	89	5	0.978
540	2040	1580	41	2	89	5	0.977
600	2040	1580	41	2	89	5	0.977
660	2040	1580	41	2	89	5	0.958432
480	2240	1580	41	2	89	5	0.975
540	2240	1580	41	2	89	5	0.974
600	2240	1580	41	2	89	5	0.974
660	2240	1580	41	2	89	5	0.955486
480	1840	1280	42	2	89	5	0.984015
540	1840	1280	42	2	89	5	0.984015
600	1840	1280	42	2	89	5	0.98106
480	2040	1280	42	2	89	5	0.977022
540	2040	1280	42	2	89	5	0.977022
600	2040	1280	42	2	89	5	0.973092
480	2240	1280	42	2	89	5	0.974025
540	2240	1280	42	2	89	5	0.973026
600	2240	1280	42	2	89	5	0.970104
480	1840	1430	42	2	89	5	0.985
540	1840	1430	42	2	89	5	0.985
600	1840	1430	42	2	89	5	0.984015
480	2040	1430	42	2	89	5	0.978
540	2040	1430	42	2	89	5	0.978
600	2040	1430	42	2	89	5	0.976023
480	2240	1430	42	2	89	5	0.975
540	2240	1430	42	2	89	5	0.974
600	2240	1430	42	2	89	5	0.973026
480	1840	1580	42	2	89	5	0.985
540	1840	1580	42	2	89	5	0.985
600	1840	1580	42	2	89	5	0.985
660	1840	1580	42	2	89	5	0.982017
480	2040	1580	42	2	89	5	0.978
540	2040	1580	42	2	89	5	0.978
600	2040	1580	42	2	89	5	0.977
660	2040	1580	42	2	89	5	0.975024
480	2240	1580	42	2	89	5	0.975
540	2240	1580	42	2	89	5	0.974
600	2240	1580	42	2	89	5	0.974
660	2240	1580	42	2	89	5	0.972027
480	1840	1280	43	2	89	5	0.985014
540	1840	1280	43	2	89	5	0.985014
600	1840	1280	43	2	89	5	0.982056
480	2040	1280	43	2	89	5	0.978021
540	2040	1280	43	2	89	5	0.978021
600	2040	1280	43	2	89	5	0.975084
480	2240	1280	43	2	89	5	0.975024
540	2240	1280	43	2	89	5	0.975024
600	2240	1280	43	2	89	5	0.9711
480	1840	1430	43	2	89	5	0.986
540	1840	1430	43	2	89	5	0.986
600	1840	1430	43	2	89	5	0.986
480	2040	1430	43	2	89	5	0.979
540	2040	1430	43	2	89	5	0.979
600	2040	1430	43	2	89	5	0.979
480	2240	1430	43	2	89	5	0.976
540	2240	1430	43	2	89	5	0.976
600	2240	1430	43	2	89	5	0.975
480	1840	1580	43	2	89	5	0.986
540	1840	1580	43	2	89	5	0.986
600	1840	1580	43	2	89	5	0.986
660	1840	1580	43	2	89	5	0.983016
480	2040	1580	43	2	89	5	0.979
540	2040	1580	43	2	89	5	0.979
600	2040	1580	43	2	89	5	0.979
660	2040	1580	43	2	89	5	0.976023
480	2240	1580	43	2	89	5	0.976
540	2240	1580	43	2	89	5	0.976
600	2240	1580	43	2	89	5	0.975
660	2240	1580	43	2	89	5	0.973026
480	1840	1280	44	2	89	5	0.987012
540	1840	1280	44	2	89	5	0.987012
600	1840	1280	44	2	89	5	0.985036
480	2040	1280	44	2	89	5	0.980019
540	2040	1280	44	2	89	5	0.980019
600	2040	1280	44	2	89	5	0.978057
480	2240	1280	44	2	89	5	0.977022
540	2240	1280	44	2	89	5	0.977022
600	2240	1280	44	2	89	5	0.974069
480	1840	1430	44	2	89	5	0.988
540	1840	1430	44	2	89	5	0.988
600	1840	1430	44	2	89	5	0.988
660	1840	1430	44	2	89	5	0.985036
480	2040	1430	44	2	89	5	0.981
540	2040	1430	44	2	89	5	0.981
600	2040	1430	44	2	89	5	0.981
660	2040	1430	44	2	89	5	0.97706
480	2240	1430	44	2	89	5	0.978
540	2240	1430	44	2	89	5	0.978
600	2240	1430	44	2	89	5	0.977
660	2240	1430	44	2	89	5	0.974069
480	1840	1580	44	2	89	5	0.988
540	1840	1580	44	2	89	5	0.988
600	1840	1580	44	2	89	5	0.988
660	1840	1580	44	2	89	5	0.988
480	2040	1580	44	2	89	5	0.981
540	2040	1580	44	2	89	5	0.981
600	2040	1580	44	2	89	5	0.981
660	2040	1580	44	2	89	5	0.98
480	2240	1580	44	2	89	5	0.978
540	2240	1580	44	2	89	5	0.978
600	2240	1580	44	2	89	5	0.977
660	2240	1580	44	2	89	5	0.977
480	1840	1280	45	2	89	5	0.98901
540	1840	1280	45	2	89	5	0.98901
600	1840	1280	45	2	89	5	0.98703
480	2040	1280	45	2	89	5	0.982017
540	2040	1280	45	2	89	5	0.982017
600	2040	1280	45	2	89	5	0.980051
480	2240	1280	45	2	89	5	0.97902
540	2240	1280	45	2	89	5	0.97902
600	2240	1280	45	2	89	5	0.97706
480	1840	1430	45	2	89	5	0.99
540	1840	1430	45	2	89	5	0.99
600	1840	1430	45	2	89	5	0.99
660	1840	1430	45	2	89	5	0.98703
480	2040	1430	45	2	89	5	0.983
540	2040	1430	45	2	89	5	0.983
600	2040	1430	45	2	89	5	0.983
660	2040	1430	45	2	89	5	0.979054
480	2240	1430	45	2	89	5	0.98
540	2240	1430	45	2	89	5	0.98
600	2240	1430	45	2	89	5	0.98
660	2240	1430	45	2	89	5	0.976063
480	1840	1580	45	2	89	5	0.99
540	1840	1580	45	2	89	5	0.99
600	1840	1580	45	2	89	5	0.99
660	1840	1580	45	2	89	5	0.99
480	2040	1580	45	2	89	5	0.983
540	2040	1580	45	2	89	5	0.983
600	2040	1580	45	2	89	5	0.983
660	2040	1580	45	2	89	5	0.982
480	2240	1580	45	2	89	5	0.98
540	2240	1580	45	2	89	5	0.98
600	2240	1580	45	2	89	5	0.98
660	2240	1580	45	2	89	5	0.979
480	1840	1280	46	2	89	5	0.98901
540	1840	1280	46	2	89	5	0.98901
600	1840	1280	46	2	89	5	0.98802
660	1840	1280	46	2	89	5	0.98505
480	2040	1280	46	2	89	5	0.982017
540	2040	1280	46	2	89	5	0.982017
600	2040	1280	46	2	89	5	0.981034
660	2040	1280	46	2	89	5	0.978085
480	2240	1280	46	2	89	5	0.97902
540	2240	1280	46	2	89	5	0.97902
600	2240	1280	46	2	89	5	0.97804
660	2240	1280	46	2	89	5	0.974105
480	1840	1430	46	2	89	5	0.99
540	1840	1430	46	2	89	5	0.99
600	1840	1430	46	2	89	5	0.99
660	1840	1430	46	2	89	5	0.98901
480	2040	1430	46	2	89	5	0.983
540	2040	1430	46	2	89	5	0.983
600	2040	1430	46	2	89	5	0.983
660	2040	1430	46	2	89	5	0.982017
480	2240	1430	46	2	89	5	0.98
540	2240	1430	46	2	89	5	0.98
600	2240	1430	46	2	89	5	0.98
660	2240	1430	46	2	89	5	0.978021
480	1840	1580	46	2	89	5	0.99
540	1840	1580	46	2	89	5	0.99
600	1840	1580	46	2	89	5	0.99
660	1840	1580	46	2	89	5	0.99
480	2040	1580	46	2	89	5	0.983
540	2040	1580	46	2	89	5	0.983
600	2040	1580	46	2	89	5	0.983
660	2040	1580	46	2	89	5	0.983
480	2240	1580	46	2	89	5	0.98
540	2240	1580	46	2	89	5	0.98
600	2240	1580	46	2	89	5	0.98
660	2240	1580	46	2	89	5	0.979
720	2240	1580	46	2	89	5	0.95947
480	1840	1280	47	2	89	5	0.990009
540	1840	1280	47	2	89	5	0.990009
600	1840	1280	47	2	89	5	0.990009
660	1840	1280	47	2	89	5	0.987036
480	2040	1280	47	2	89	5	0.983016
540	2040	1280	47	2	89	5	0.983016
600	2040	1280	47	2	89	5	0.983016
660	2040	1280	47	2	89	5	0.980064
480	2240	1280	47	2	89	5	0.980019
540	2240	1280	47	2	89	5	0.980019
600	2240	1280	47	2	89	5	0.980019
660	2240	1280	47	2	89	5	0.97608
480	1840	1430	47	2	89	5	0.991
540	1840	1430	47	2	89	5	0.991
600	1840	1430	47	2	89	5	0.991
660	1840	1430	47	2	89	5	0.991
480	2040	1430	47	2	89	5	0.984
540	2040	1430	47	2	89	5	0.984
600	2040	1430	47	2	89	5	0.984
660	2040	1430	47	2	89	5	0.984
480	2240	1430	47	2	89	5	0.981
540	2240	1430	47	2	89	5	0.981
600	2240	1430	47	2	89	5	0.981
660	2240	1430	47	2	89	5	0.98
480	1840	1580	47	2	89	5	0.991
540	1840	1580	47	2	89	5	0.991
600	1840	1580	47	2	89	5	0.991
660	1840	1580	47	2	89	5	0.991
480	2040	1580	47	2	89	5	0.984
540	2040	1580	47	2	89	5	0.984
600	2040	1580	47	2	89	5	0.984
660	2040	1580	47	2	89	5	0.984
480	2240	1580	47	2	89	5	0.981
540	2240	1580	47	2	89	5	0.981
600	2240	1580	47	2	89	5	0.981
660	2240	1580	47	2	89	5	0.98
720	2240	1580	47	2	89	5	0.962377
480	1840	1280	48	2	89	5	0.990009
540	1840	1280	48	2	89	5	0.990009
600	1840	1280	48	2	89	5	0.990009
660	1840	1280	48	2	89	5	0.987036
480	2040	1280	48	2	89	5	0.983016
540	2040	1280	48	2	89	5	0.983016
600	2040	1280	48	2	89	5	0.983016
660	2040	1280	48	2	89	5	0.980064
480	2240	1280	48	2	89	5	0.980019
540	2240	1280	48	2	89	5	0.980019
600	2240	1280	48	2	89	5	0.980019
660	2240	1280	48	2	89	5	0.97608
480	1840	1430	48	2	89	5	0.991
540	1840	1430	48	2	89	5	0.991
600	1840	1430	48	2	89	5	0.991
660	1840	1430	48	2	89	5	0.991
480	2040	1430	48	2	89	5	0.984
540	2040	1430	48	2	89	5	0.984
600	2040	1430	48	2	89	5	0.984
660	2040	1430	48	2	89	5	0.984
480	2240	1430	48	2	89	5	0.981
540	2240	1430	48	2	89	5	0.981
600	2240	1430	48	2	89	5	0.981
660	2240	1430	48	2	89	5	0.98
720	2240	1430	48	2	89	5	0.963399
480	1840	1580	48	2	89	5	0.991
540	1840	1580	48	2	89	5	0.991
600	1840	1580	48	2	89	5	0.991
660	1840	1580	48	2	89	5	0.991
480	2040	1580	48	2	89	5	0.984
540	2040	1580	48	2	89	5	0.984
600	2040	1580	48	2	89	5	0.984
660	2040	1580	48	2	89	5	0.984
480	2240	1580	48	2	89	5	0.981
540	2240	1580	48	2	89	5	0.981
600	2240	1580	48	2	89	5	0.981
660	2240	1580	48	2	89	5	0.98
720	2240	1580	48	2	89	5	0.96334
480	1840	1280	49	2	89	5	0.990009
540	1840	1280	49	2	89	5	0.990009
600	1840	1280	49	2	89	5	0.990009
660	1840	1280	49	2	89	5	0.989018
480	2040	1280	49	2	89	5	0.983016
540	2040	1280	49	2	89	5	0.983016
600	2040	1280	49	2	89	5	0.983016
660	2040	1280	49	2	89	5	0.981034
480	2240	1280	49	2	89	5	0.980019
540	2240	1280	49	2	89	5	0.980019
600	2240	1280	49	2	89	5	0.980019
660	2240	1280	49	2	89	5	0.97804
480	1840	1430	49	2	89	5	0.991
540	1840	1430	49	2	89	5	0.991
600	1840	1430	49	2	89	5	0.991
660	1840	1430	49	2	89	5	0.991
480	2040	1430	49	2	89	5	0.984
540	2040	1430	49	2	89	5	0.984
600	2040	1430	49	2	89	5	0.984
660	2040	1430	49	2	89	5	0.983
480	2240	1430	49	2	89	5	0.981
540	2240	1430	49	2	89	5	0.981
600	2240	1430	49	2	89	5	0.981
660	2240	1430	49	2	89	5	0.98
720	2240	1430	49	2	89	5	0.965335
480	1840	1580	49	2	89	5	0.991
540	1840	1580	49	2	89	5	0.991
600	1840	1580	49	2	89	5	0.991
660	1840	1580	49	2	89	5	0.991
480	2040	1580	49	2	89	5	0.984
540	2040	1580	49	2	89	5	0.984
600	2040	1580	49	2	89	5	0.984
660	2040	1580	49	2	89	5	0.983
480	2240	1580	49	2	89	5	0.981
540	2240	1580	49	2	89	5	0.981
600	2240	1580	49	2	89	5	0.981
660	2240	1580	49	2	89	5	0.98
720	2240	1580	49	2	89	5	0.96334
480	1840	1280	50	2	89	5	0.98901
540	1840	1280	50	2	89	5	0.98901
600	1840	1280	50	2	89	5	0.98901
660	1840	1280	50	2	89	5	0.98901
480	2040	1280	50	2	89	5	0.982017
540	2040	1280	50	2	89	5	0.982017
600	2040	1280	50	2	89	5	0.982017
660	2040	1280	50	2	89	5	0.981018
480	2240	1280	50	2	89	5	0.97902
540	2240	1280	50	2	89	5	0.97902
600	2240	1280	50	2	89	5	0.978021
660	2240	1280	50	2	89	5	0.978021
480	1840	1430	50	2	89	5	0.99
540	1840	1430	50	2	89	5	0.99
600	1840	1430	50	2	89	5	0.99
660	1840	1430	50	2	89	5	0.99
480	2040	1430	50	2	89	5	0.983
540	2040	1430	50	2	89	5	0.983
600	2040	1430	50	2	89	5	0.983
660	2040	1430	50	2	89	5	0.982
480	2240	1430	50	2	89	5	0.98
540	2240	1430	50	2	89	5	0.98
600	2240	1430	50	2	89	5	0.979
660	2240	1430	50	2	89	5	0.979
720	2240	1430	50	2	89	5	0.965317
480	1840	1580	50	2	89	5	0.99
540	1840	1580	50	2	89	5	0.99
600	1840	1580	50	2	89	5	0.99
660	1840	1580	50	2	89	5	0.99
480	2040	1580	50	2	89	5	0.983
540	2040	1580	50	2	89	5	0.983
600	2040	1580	50	2	89	5	0.983
660	2040	1580	50	2	89	5	0.982
480	2240	1580	50	2	89	5	0.98
540	2240	1580	50	2	89	5	0.98
600	2240	1580	50	2	89	5	0.979
660	2240	1580	50	2	89	5	0.979
720	2240	1580	50	2	89	5	0.962357
480	1840	1130	50	1.6	89.6	5	0.901194
540	1840	1130	50	1.6	89.6	5	0.901194
600	1840	1130	50	1.6	89.6	5	0.901194
480	1840	1280	50	1.6	89.6	5	0.904
540	1840	1280	50	1.6	89.6	5	0.904
600	1840	1280	50	1.6	89.6	5	0.904
660	1840	1280	50	1.6	89.6	5	0.904
480	2040	1280	50	1.6	89.6	5	0.902
540	2040	1280	50	1.6	89.6	5	0.902
600	2040	1280	50	1.6	89.6	5	0.902
660	2040	1280	50	1.6	89.6	5	0.901
480	2240	1280	50	1.6	89.6	5	0.9
540	2240	1280	50	1.6	89.6	5	0.9
480	1840	1430	50	1.6	89.6	5	0.904
540	1840	1430	50	1.6	89.6	5	0.904
600	1840	1430	50	1.6	89.6	5	0.904
660	1840	1430	50	1.6	89.6	5	0.904
480	2040	1430	50	1.6	89.6	5	0.902
540	2040	1430	50	1.6	89.6	5	0.902
600	2040	1430	50	1.6	89.6	5	0.902
660	2040	1430	50	1.6	89.6	5	0.901
480	2240	1430	50	1.6	89.6	5	0.9
540	2240	1430	50	1.6	89.6	5	0.9
480	1840	1580	50	1.6	89.6	5	0.904
540	1840	1580	50	1.6	89.6	5	0.904
600	1840	1580	50	1.6	89.6	5	0.904
660	1840	1580	50	1.6	89.6	5	0.904
480	2040	1580	50	1.6	89.6	5	0.902
540	2040	1580	50	1.6	89.6	5	0.902
600	2040	1580	50	1.6	89.6	5	0.902
660	2040	1580	50	1.6	89.6	5	0.901
480	2240	1580	50	1.6	89.6	5	0.9
540	2240	1580	50	1.6	89.6	5	0.9
480	1640	980	48	1.7	89.6	5	0.914766
540	1640	980	48	1.7	89.6	5	0.914766
600	1640	980	48	1.7	89.6	5	0.911957
480	1840	980	48	1.7	89.6	5	0.912518
540	1840	980	48	1.7	89.6	5	0.912518
600	1840	980	48	1.7	89.6	5	0.909716
480	2040	980	48	1.7	89.6	5	0.910564
540	2040	980	48	1.7	89.6	5	0.910564
600	2040	980	48	1.7	89.6	5	0.907768
480	2240	980	48	1.7	89.6	5	0.90861
540	2240	980	48	1.7	89.6	5	0.90861
600	2240	980	48	1.7	89.6	5	0.90582
480	1640	1130	48	1.7	89.6	5	0.920384
540	1640	1130	48	1.7	89.6	5	0.920384
600	1640	1130	48	1.7	89.6	5	0.919461
480	1840	1130	48	1.7	89.6	5	0.932132
540	1840	1130	48	1.7	89.6	5	0.932132
600	1840	1130	48	1.7	89.6	5	0.931198
480	2040	1130	48	1.7	89.6	5	0.930136
540	2040	1130	48	1.7	89.6	5	0.930136
600	2040	1130	48	1.7	89.6	5	0.929204
480	2240	1130	48	1.7	89.6	5	0.92814
540	2240	1130	48	1.7	89.6	5	0.92814
600	2240	1130	48	1.7	89.6	5	0.92721
480	1640	1280	48	1.7	89.6	5	0.92129
540	1640	1280	48	1.7	89.6	5	0.92129
600	1640	1280	48	1.7	89.6	5	0.92129
480	1840	1280	48	1.7	89.6	5	0.934
540	1840	1280	48	1.7	89.6	5	0.934
600	1840	1280	48	1.7	89.6	5	0.934
660	1840	1280	48	1.7	89.6	5	0.933066
480	2040	1280	48	1.7	89.6	5	0.932
540	2040	1280	48	1.7	89.6	5	0.932
600	2040	1280	48	1.7	89.6	5	0.932
660	2040	1280	48	1.7	89.6	5	0.931068
480	2240	1280	48	1.7	89.6	5	0.93
540	2240	1280	48	1.7	89.6	5	0.93
600	2240	1280	48	1.7	89.6	5	0.93
660	2240	1280	48	1.7	89.6	5	0.928071
480	1840	1430	48	1.7	89.6	5	0.935
540	1840	1430	48	1.7	89.6	5	0.935
600	1840	1430	48	1.7	89.6	5	0.935
660	1840	1430	48	1.7	89.6	5	0.935
480	2040	1430	48	1.7	89.6	5	0.933
540	2040	1430	48	1.7	89.6	5	0.933
600	2040	1430	48	1.7	89.6	5	0.933
660	2040	1430	48	1.7	89.6	5	0.933
480	2240	1430	48	1.7	89.6	5	0.931
540	2240	1430	48	1.7	89.6	5	0.931
600	2240	1430	48	1.7	89.6	5	0.931
660	2240	1430	48	1.7	89.6	5	0.93
720	2240	1430	48	1.7	89.6	5	0.914053
480	1840	1580	48	1.7	89.6	5	0.935
540	1840	1580	48	1.7	89.6	5	0.935
600	1840	1580	48	1.7	89.6	5	0.935
660	1840	1580	48	1.7	89.6	5	0.935
480	2040	1580	48	1.7	89.6	5	0.933
540	2040	1580	48	1.7	89.6	5	0.933
600	2040	1580	48	1.7	89.6	5	0.933
660	2040	1580	48	1.7	89.6	5	0.933
480	2240	1580	48	1.7	89.6	5	0.931
540	2240	1580	48	1.7	89.6	5	0.931
600	2240	1580	48	1.7	89.6	5	0.931
660	2240	1580	48	1.7	89.6	5	0.93
720	2240	1580	48	1.7	89.6	5	0.912168
480	1640	980	49	1.7	89.6	5	0.921571
540	1640	980	49	1.7	89.6	5	0.921571
600	1640	980	49	1.7	89.6	5	0.917822
480	1840	980	49	1.7	89.6	5	0.919357
540	1840	980	49	1.7	89.6	5	0.919357
600	1840	980	49	1.7	89.6	5	0.916534
480	2040	980	49	1.7	89.6	5	0.917403
540	2040	980	49	1.7	89.6	5	0.917403
600	2040	980	49	1.7	89.6	5	0.914586
480	2240	980	49	1.7	89.6	5	0.915449
540	2240	980	49	1.7	89.6	5	0.915449
600	2240	980	49	1.7	89.6	5	0.912638
480	1640	1130	49	1.7	89.6	5	0.92723
540	1640	1130	49	1.7	89.6	5	0.92723
600	1640	1130	49	1.7	89.6	5	0.926303
480	1840	1130	49	1.7	89.6	5	0.939118
540	1840	1130	49	1.7	89.6	5	0.939118
600	1840	1130	49	1.7	89.6	5	0.939118
660	1840	1130	49	1.7	89.6	5	0.936295
480	2040	1130	49	1.7	89.6	5	0.937122
540	2040	1130	49	1.7	89.6	5	0.937122
600	2040	1130	49	1.7	89.6	5	0.937122
660	2040	1130	49	1.7	89.6	5	0.93331
480	2240	1130	49	1.7	89.6	5	0.935126
540	2240	1130	49	1.7	89.6	5	0.935126
600	2240	1130	49	1.7	89.6	5	0.935126
660	2240	1130	49	1.7	89.6	5	0.93132
480	1640	1280	49	1.7	89.6	5	0.928143
540	1640	1280	49	1.7	89.6	5	0.928143
600	1640	1280	49	1.7	89.6	5	0.927215
480	1840	1280	49	1.7	89.6	5	0.941
540	1840	1280	49	1.7	89.6	5	0.941
600	1840	1280	49	1.7	89.6	5	0.941
660	1840	1280	49	1.7	89.6	5	0.941
480	2040	1280	49	1.7	89.6	5	0.939
540	2040	1280	49	1.7	89.6	5	0.939
600	2040	1280	49	1.7	89.6	5	0.939
660	2040	1280	49	1.7	89.6	5	0.938
480	2240	1280	49	1.7	89.6	5	0.937
540	2240	1280	49	1.7	89.6	5	0.937
600	2240	1280	49	1.7	89.6	5	0.937
660	2240	1280	49	1.7	89.6	5	0.936
480	1840	1430	49	1.7	89.6	5	0.942
540	1840	1430	49	1.7	89.6	5	0.942
600	1840	1430	49	1.7	89.6	5	0.942
660	1840	1430	49	1.7	89.6	5	0.942
480	2040	1430	49	1.7	89.6	5	0.94
540	2040	1430	49	1.7	89.6	5	0.94
600	2040	1430	49	1.7	89.6	5	0.94
660	2040	1430	49	1.7	89.6	5	0.939
480	2240	1430	49	1.7	89.6	5	0.938
540	2240	1430	49	1.7	89.6	5	0.938
600	2240	1430	49	1.7	89.6	5	0.938
660	2240	1430	49	1.7	89.6	5	0.937
720	2240	1430	49	1.7	89.6	5	0.922866
480	1840	1580	49	1.7	89.6	5	0.942
540	1840	1580	49	1.7	89.6	5	0.942
600	1840	1580	49	1.7	89.6	5	0.942
660	1840	1580	49	1.7	89.6	5	0.942
480	2040	1580	49	1.7	89.6	5	0.94
540	2040	1580	49	1.7	89.6	5	0.94
600	2040	1580	49	1.7	89.6	5	0.94
660	2040	1580	49	1.7	89.6	5	0.939
480	2240	1580	49	1.7	89.6	5	0.938
540	2240	1580	49	1.7	89.6	5	0.938
600	2240	1580	49	1.7	89.6	5	0.938
660	2240	1580	49	1.7	89.6	5	0.937
720	2240	1580	49	1.7	89.6	5	0.92004
480	1640	980	50	1.7	89.6	5	0.922543
540	1640	980	50	1.7	89.6	5	0.922543
600	1640	980	50	1.7	89.6	5	0.919734
480	1840	980	50	1.7	89.6	5	0.919357
540	1840	980	50	1.7	89.6	5	0.919357
600	1840	980	50	1.7	89.6	5	0.917475
480	2040	980	50	1.7	89.6	5	0.917403
540	2040	980	50	1.7	89.6	5	0.917403
600	2040	980	50	1.7	89.6	5	0.915525
480	2240	980	50	1.7	89.6	5	0.915449
540	2240	980	50	1.7	89.6	5	0.915449
600	2240	980	50	1.7	89.6	5	0.9126
480	1640	1130	50	1.7	89.6	5	0.928208
540	1640	1130	50	1.7	89.6	5	0.928208
600	1640	1130	50	1.7	89.6	5	0.92728
480	1840	1130	50	1.7	89.6	5	0.939118
540	1840	1130	50	1.7	89.6	5	0.939118
600	1840	1130	50	1.7	89.6	5	0.939118
660	1840	1130	50	1.7	89.6	5	0.937236
480	2040	1130	50	1.7	89.6	5	0.937122
540	2040	1130	50	1.7	89.6	5	0.937122
600	2040	1130	50	1.7	89.6	5	0.937122
660	2040	1130	50	1.7	89.6	5	0.934248
480	2240	1130	50	1.7	89.6	5	0.935126
540	2240	1130	50	1.7	89.6	5	0.935126
600	2240	1130	50	1.7	89.6	5	0.934128
660	2240	1130	50	1.7	89.6	5	0.932256
480	1640	1280	50	1.7	89.6	5	0.930101
540	1640	1280	50	1.7	89.6	5	0.930101
600	1640	1280	50	1.7	89.6	5	0.929171
480	1840	1280	50	1.7	89.6	5	0.942
540	1840	1280	50	1.7	89.6	5	0.942
600	1840	1280	50	1.7	89.6	5	0.942
660	1840	1280	50	1.7	89.6	5	0.942
480	2040	1280	50	1.7	89.6	5	0.94
540	2040	1280	50	1.7	89.6	5	0.94
600	2040	1280	50	1.7	89.6	5	0.94
660	2040	1280	50	1.7	89.6	5	0.939
480	2240	1280	50	1.7	89.6	5	0.938
540	2240	1280	50	1.7	89.6	5	0.938
600	2240	1280	50	1.7	89.6	5	0.937
660	2240	1280	50	1.7	89.6	5	0.937
720	2240	1280	50	1.7	89.6	5	0.902522
480	1840	1430	50	1.7	89.6	5	0.942
540	1840	1430	50	1.7	89.6	5	0.942
600	1840	1430	50	1.7	89.6	5	0.942
660	1840	1430	50	1.7	89.6	5	0.942
480	2040	1430	50	1.7	89.6	5	0.94
540	2040	1430	50	1.7	89.6	5	0.94
600	2040	1430	50	1.7	89.6	5	0.94
660	2040	1430	50	1.7	89.6	5	0.939
480	2240	1430	50	1.7	89.6	5	0.938
540	2240	1430	50	1.7	89.6	5	0.938
600	2240	1430	50	1.7	89.6	5	0.937
660	2240	1430	50	1.7	89.6	5	0.937
720	2240	1430	50	1.7	89.6	5	0.924715
480	1840	1580	50	1.7	89.6	5	0.942
540	1840	1580	50	1.7	89.6	5	0.942
600	1840	1580	50	1.7	89.6	5	0.942
660	1840	1580	50	1.7	89.6	5	0.942
480	2040	1580	50	1.7	89.6	5	0.94
540	2040	1580	50	1.7	89.6	5	0.94
600	2040	1580	50	1.7	89.6	5	0.94
660	2040	1580	50	1.7	89.6	5	0.939
480	2240	1580	50	1.7	89.6	5	0.938
540	2240	1580	50	1.7	89.6	5	0.938
600	2240	1580	50	1.7	89.6	5	0.937
660	2240	1580	50	1.7	89.6	5	0.937
720	2240	1580	50	1.7	89.6	5	0.92004
480	1640	1130	45	1.8	89.6	5	0.942795
540	1640	1130	45	1.8	89.6	5	0.942795
600	1640	1130	45	1.8	89.6	5	0.939961
480	1840	1130	45	1.8	89.6	5	0.959078
540	1840	1130	45	1.8	89.6	5	0.959078
600	1840	1130	45	1.8	89.6	5	0.956195
480	2040	1130	45	1.8	89.6	5	0.951094
540	2040	1130	45	1.8	89.6	5	0.951094
600	2040	1130	45	1.8	89.6	5	0.948235
480	2240	1130	45	1.8	89.6	5	0.950096
540	2240	1130	45	1.8	89.6	5	0.950096
600	2240	1130	45	1.8	89.6	5	0.94724
480	1640	1280	45	1.8	89.6	5	0.944684
540	1640	1280	45	1.8	89.6	5	0.944684
600	1640	1280	45	1.8	89.6	5	0.944684
480	1840	1280	45	1.8	89.6	5	0.961
540	1840	1280	45	1.8	89.6	5	0.961
600	1840	1280	45	1.8	89.6	5	0.961
480	2040	1280	45	1.8	89.6	5	0.953
540	2040	1280	45	1.8	89.6	5	0.953
600	2040	1280	45	1.8	89.6	5	0.953
480	2240	1280	45	1.8	89.6	5	0.952
540	2240	1280	45	1.8	89.6	5	0.952
600	2240	1280	45	1.8	89.6	5	0.952
480	1840	1430	45	1.8	89.6	5	0.961
540	1840	1430	45	1.8	89.6	5	0.961
600	1840	1430	45	1.8	89.6	5	0.961
[truncated: 271,452+ more rows]
